# Supplementary material for: (E)-[({[(3-Methyl­phen­yl)meth­yl]sulfan­yl}methane­thio­yl)amino](1-phenyl­pentyl­idene)amine
Source: Acta Crystallogr Sect E Struct Rep Online. 2011 May 11;67(Pt 6):o1370–1. doi: 10.1107/S1600536811016965 (PMC3120291; doi:10.1107/S1600536811016965)
Supplement: Supplementary file 1 [file e-67-o1370-sup1.cif]

##############################################################################
#                                                                            #
# This CIF contains the data in a paper accepted for publication in          #
# Acta Crystallographica Section E. It conforms to the requirements of       #
# Notes for Authors for Acta Crystallographica Section E, and has been       #
# peer reviewed under the auspices of the IUCr Commission on Journals.       #
#                                                                            #
# Full details of the Crystallographic Information File format               #
# are given in the paper "The Crystallographic Information File (CIF):       #
# a New Standard Archive File for Crystallography" by S. R. Hall, F. H.      #
# Allen and I. D. Brown [Acta Cryst. (1991), A47, 655-685].                  #
#                                                                            #
# The current version of the core CIF dictionary is obtainable from          #
# ftp://ftp.iucr.org/pub/cif_core.dic.                                       #
#                                                                            #
# Software is freely available for graphical display of the structure(s)     #
# in this CIF. For information consult the CIF software page                 #
# http://www.iucr.org/resources/cif/software.                                #
#                                                                            #
# This file may be used for bona fide research purposes within the           #
# scientific community so long as proper attribution is given to the journal # 
# article from which it was obtained.                                        #
#                                                                            #
##############################################################################
data_global
_audit_creation_method     SHELXL-97
_journal_date_recd_electronic     2011-05-04
_journal_date_accepted     2011-05-05
_journal_name_full     'Acta Crystallographica, Section E'
_journal_year     2011
_journal_volume     67
_journal_issue      6
_journal_page_first     o1370
_journal_page_last     o1371
_journal_paper_category     QO
_journal_coeditor_code     HG5033
_publ_contact_author_name     ' Edward RT Tiekink '
_publ_contact_author_address
;
Department of Chemistry, University of Malaya,
50603 Kuala Lumpur, Malaysia
;
_publ_contact_author_email
;
edward.tiekink@gmail.com
;
_publ_contact_author_fax     ' +60 3 7967 4193 '
_publ_contact_author_phone     ' +60 3 7967 6775 '
_publ_section_title
;\
(<i>E</i>)-[({[(3-Methylphenyl)methyl]sulfanyl}methanethioyl)amino](1-\
phenylpentylidene)amine
;
loop_
    _publ_author_name
    _publ_author_footnote
    _publ_author_address
    'Georgiana Paulus' .
;
     Department of Chemistry
     Universiti Putra Malaysia
     43400 Serdang
     Malaysia
;
    'Karen A. Crouse'
;
Additional correspondence author, e-mail: kacrouse@gmail.com.
;
;
     Department of Chemistry
     Universiti Putra Malaysia
     43400 Serdang
     Malaysia
;
    'Mohamed Tahir, Mohamed Ibrahim' .
;
     Department of Chemistry
     Universiti Putra Malaysia
     43400 Serdang
     Malaysia
;
    'Tiekink, Edward R. T.' .
;
Department of Chemistry, University of Malaya,
50603 Kuala Lumpur, Malaysia
;
_publ_section_synopsis     .
data_I
_audit_creation_method     SHELXL-97
_chemical_name_systematic
;
(<i>E</i>)-[({[(3-Methylphenyl)methyl]sulfanyl}methanethioyl)amino](1-
phenylpentylidene)amine
;
_chemical_name_common     ?
_chemical_formula_moiety     'C20 H24 N2 S2'
_chemical_formula_sum     'C20 H24 N2 S2'
_chemical_formula_iupac     'C20 H24 N2 S2'
_chemical_formula_weight     356.53
_chemical_melting_point     ?
_symmetry_cell_setting     monoclinic
_symmetry_space_group_name_H-M     'P 21/c'
_symmetry_space_group_name_Hall     '-P 2ybc'
loop_
    _symmetry_equiv_pos_as_xyz
    'x, y, z'
    '-x, y+1/2, -z+1/2'
    '-x, -y, -z'
    'x, -y-1/2, z-1/2'
_cell_length_a     11.33450(10)
_cell_length_b     19.1439(3)
_cell_length_c     8.67790(10)
_cell_angle_alpha     90.00
_cell_angle_beta     95.8020(10)
_cell_angle_gamma     90.00
_cell_volume     1873.34(4)
_cell_formula_units_Z     4
_cell_measurement_reflns_used     23382
_cell_measurement_theta_min     3.9
_cell_measurement_theta_max     71.2
_cell_measurement_temperature     150(2)
_exptl_crystal_description     'block'
_exptl_crystal_colour     'pale-yellow'
_exptl_crystal_size_max     0.18
_exptl_crystal_size_mid     0.14
_exptl_crystal_size_min     0.06
_exptl_crystal_density_diffrn     1.264
_exptl_crystal_density_meas     ?
_exptl_crystal_density_method     'not measured'
_exptl_crystal_F_000     760
_exptl_absorpt_coefficient_mu     2.584
_exptl_absorpt_correction_type     multi-scan
_exptl_absorpt_process_details     '(CrysAlis PRO; Oxford Diffraction, 2010)'
_exptl_absorpt_correction_T_min     0.820
_exptl_absorpt_correction_T_max     0.924
_exptl_special_details
;
;
_diffrn_ambient_temperature     150(2)
_diffrn_radiation_type     CuK\a
_diffrn_radiation_wavelength     1.54180
_diffrn_radiation_source     'fine-focus sealed tube'
_diffrn_radiation_monochromator     graphite
_diffrn_measurement_device_type     'Oxford Diffraction Xcaliber Eos Gemini'
_diffrn_measurement_method     \w/2\q
_diffrn_detector_area_resol_mean     16.1952
_diffrn_reflns_number     33884
_diffrn_reflns_av_R_equivalents     0.0229
_diffrn_reflns_av_sigmaI/netI     0.0096
_diffrn_reflns_theta_min     3.92
_diffrn_reflns_theta_max     71.35
_diffrn_reflns_theta_full     71.35
_diffrn_measured_fraction_theta_max     0.996
_diffrn_measured_fraction_theta_full     0.996
_diffrn_reflns_limit_h_min     -13
_diffrn_reflns_limit_h_max     13
_diffrn_reflns_limit_k_min     -22
_diffrn_reflns_limit_k_max     23
_diffrn_reflns_limit_l_min     -10
_diffrn_reflns_limit_l_max     10
_diffrn_standards_number     0
_diffrn_standards_interval_count     0
_diffrn_standards_interval_time     0
_diffrn_standards_decay_%     0
_refine_special_details
;
Refinement of <i>F</i>^2^ against ALL reflections. The weighted <i>R</i>-factor
<i>wR</i> and goodness of fit <i>S</i> are based on <i>F</i>^2^, conventional
<i>R</i>-factors <i>R</i> are based on <i>F</i>, with <i>F</i> set to zero for
negative <i>F</i>^2^. The threshold expression of <i>F</i>^2^ >
2\s(<i>F</i>^2^) is used only for calculating <i>R</i>-factors(gt) <i>etc</i>.
and is not relevant to the choice of reflections for refinement.
<i>R</i>-factors based on <i>F</i>^2^ are statistically about twice as large
as those based on <i>F</i>, and <i>R</i>- factors based on ALL data will be
even larger.
;
_reflns_number_total     3631
_reflns_number_gt     3380
_reflns_threshold_expression     I>2\s(I)
_refine_ls_structure_factor_coef     Fsqd
_refine_ls_matrix_type     full
_refine_ls_R_factor_all     0.0351
_refine_ls_R_factor_gt     0.0333
_refine_ls_wR_factor_gt     0.0906
_refine_ls_wR_factor_ref     0.0917
_refine_ls_goodness_of_fit_ref     1.025
_refine_ls_restrained_S_all     1.025
_refine_ls_number_reflns     3631
_refine_ls_number_parameters     222
_refine_ls_number_restraints     1
_refine_ls_hydrogen_treatment     mixed
_refine_ls_weighting_scheme     calc
_refine_ls_weighting_details
         'calc w=1/[\s^2^(Fo^2^)+(0.0606P)^2^+0.5891P] where P=(Fo^2^+2Fc^2^)/3'
_atom_sites_solution_hydrogens     geom
_atom_sites_solution_primary     direct
_atom_sites_solution_secondary     difmap
_refine_ls_shift/su_max     0.002
_refine_ls_shift/su_mean     0.000
_refine_diff_density_max     0.374
_refine_diff_density_min     -0.181
_refine_ls_extinction_method     none
_refine_ls_extinction_coef     ?
loop_
    _atom_type_symbol
    _atom_type_description
    _atom_type_scat_dispersion_real
    _atom_type_scat_dispersion_imag
    _atom_type_scat_source
    'C' 'C' 0.0181 0.0091
                         'International Tables Vol C Tables 4.2.6.8 and 6.1.1.4'
    'H' 'H' 0.0000 0.0000
                         'International Tables Vol C Tables 4.2.6.8 and 6.1.1.4'
    'N' 'N' 0.0311 0.0180
                         'International Tables Vol C Tables 4.2.6.8 and 6.1.1.4'
    'S' 'S' 0.3331 0.5567
                         'International Tables Vol C Tables 4.2.6.8 and 6.1.1.4'
_computing_data_collection     'CrysAlis PRO (Oxford Diffraction, 2010)'
_computing_cell_refinement     'CrysAlis PRO (Oxford Diffraction, 2010)'
_computing_data_reduction     'CrysAlis PRO (Oxford Diffraction, 2010)'
_computing_structure_solution     'SHELXS97 (Sheldrick, 2008)'
_computing_structure_refinement     'SHELXL97 (Sheldrick, 2008)'
_computing_molecular_graphics
                      'ORTEP-3 (Farrugia, 1997) and DIAMOND (Brandenburg, 2006)'
_computing_publication_material     'publCIF (Westrip, 2010)'
loop_
    _atom_site_type_symbol
    _atom_site_label
    _atom_site_fract_x
    _atom_site_fract_y
    _atom_site_fract_z
    _atom_site_U_iso_or_equiv
    _atom_site_adp_type
    _atom_site_calc_flag
    _atom_site_refinement_flags
    _atom_site_occupancy
    _atom_site_symmetry_multiplicity
    _atom_site_disorder_assembly
    _atom_site_disorder_group
    S S1 0.02007(3) 0.442478(17) 0.29961(4) 0.02821(11) Uani d . 1 1 . .
    S S2 0.18648(3) 0.521432(17) 0.10978(4) 0.02677(11) Uani d . 1 1 . .
    N N1 0.08701(10) 0.57396(6) 0.33862(13) 0.0265(3) Uani d D 1 1 . .
    H H1N 0.0476(14) 0.5734(9) 0.4199(15) 0.032 Uiso d D 1 1 . .
    N N2 0.15725(10) 0.62898(6) 0.29997(13) 0.0257(2) Uani d . 1 1 . .
    C C1 0.09447(11) 0.51415(7) 0.25919(15) 0.0233(3) Uani d . 1 1 . .
    C C2 0.13749(12) 0.69067(7) 0.35107(15) 0.0239(3) Uani d . 1 1 . .
    C C3 0.21717(12) 0.74591(7) 0.29942(15) 0.0245(3) Uani d . 1 1 . .
    C C4 0.19755(13) 0.81656(8) 0.32641(17) 0.0298(3) Uani d . 1 1 . .
    H H4 0.1342 0.8301 0.3837 0.036 Uiso calc R 1 1 . .
    C C5 0.26964(14) 0.86719(8) 0.27053(19) 0.0357(3) Uani d . 1 1 . .
    H H5 0.2548 0.9152 0.2888 0.043 Uiso calc R 1 1 . .
    C C6 0.36287(14) 0.84832(9) 0.18845(19) 0.0368(3) Uani d . 1 1 . .
    H H6 0.4120 0.8832 0.1503 0.044 Uiso calc R 1 1 . .
    C C7 0.38448(13) 0.77831(9) 0.16191(19) 0.0362(3) Uani d . 1 1 . .
    H H7 0.4489 0.7651 0.1062 0.043 Uiso calc R 1 1 . .
    C C8 0.31210(13) 0.72760(8) 0.21670(17) 0.0306(3) Uani d . 1 1 . .
    H H8 0.3272 0.6797 0.1978 0.037 Uiso calc R 1 1 . .
    C C9 0.03642(12) 0.70935(7) 0.44343(15) 0.0253(3) Uani d . 1 1 . .
    H H9A 0.0578 0.7511 0.5075 0.030 Uiso calc R 1 1 . .
    H H9B 0.0215 0.6703 0.5137 0.030 Uiso calc R 1 1 . .
    C C10 -0.07651(12) 0.72428(7) 0.33483(15) 0.0265(3) Uani d . 1 1 . .
    H H10A -0.0635 0.7664 0.2724 0.032 Uiso calc R 1 1 . .
    H H10B -0.0918 0.6845 0.2627 0.032 Uiso calc R 1 1 . .
    C C11 -0.18508(13) 0.73576(8) 0.42165(17) 0.0308(3) Uani d . 1 1 . .
    H H11A -0.1981 0.6936 0.4839 0.037 Uiso calc R 1 1 . .
    H H11B -0.1696 0.7754 0.4941 0.037 Uiso calc R 1 1 . .
    C C12 -0.29719(13) 0.75075(9) 0.3150(2) 0.0372(3) Uani d . 1 1 . .
    H H12A -0.2865 0.7937 0.2567 0.056 Uiso calc R 1 1 . .
    H H12B -0.3642 0.7565 0.3770 0.056 Uiso calc R 1 1 . .
    H H12C -0.3131 0.7117 0.2428 0.056 Uiso calc R 1 1 . .
    C C13 0.17797(13) 0.43434(7) 0.02445(18) 0.0296(3) Uani d . 1 1 . .
    H H13A 0.1842 0.3982 0.1064 0.035 Uiso calc R 1 1 . .
    H H13B 0.1018 0.4281 -0.0407 0.035 Uiso calc R 1 1 . .
    C C14 0.28092(12) 0.42893(7) -0.07279(16) 0.0260(3) Uani d . 1 1 . .
    C C15 0.26557(12) 0.44105(7) -0.23135(17) 0.0269(3) Uani d . 1 1 . .
    H H15 0.1886 0.4515 -0.2797 0.032 Uiso calc R 1 1 . .
    C C16 0.36119(13) 0.43818(7) -0.32117(17) 0.0285(3) Uani d . 1 1 . .
    C C17 0.47312(13) 0.42296(8) -0.24810(17) 0.0310(3) Uani d . 1 1 . .
    H H17 0.5392 0.4209 -0.3072 0.037 Uiso calc R 1 1 . .
    C C18 0.48925(13) 0.41079(8) -0.08963(18) 0.0333(3) Uani d . 1 1 . .
    H H18 0.5661 0.4004 -0.0411 0.040 Uiso calc R 1 1 . .
    C C19 0.39395(13) 0.41375(8) -0.00206(17) 0.0309(3) Uani d . 1 1 . .
    H H19 0.4055 0.4054 0.1063 0.037 Uiso calc R 1 1 . .
    C C20 0.34264(15) 0.45187(10) -0.49302(19) 0.0431(4) Uani d . 1 1 . .
    H H20A 0.3238 0.5013 -0.5112 0.065 Uiso calc R 1 1 . .
    H H20B 0.2770 0.4231 -0.5395 0.065 Uiso calc R 1 1 . .
    H H20C 0.4151 0.4401 -0.5401 0.065 Uiso calc R 1 1 . .
loop_
    _atom_site_aniso_label
    _atom_site_aniso_U_11
    _atom_site_aniso_U_22
    _atom_site_aniso_U_33
    _atom_site_aniso_U_12
    _atom_site_aniso_U_13
    _atom_site_aniso_U_23
    S1 0.0308(2) 0.02422(19) 0.03141(19) -0.00527(12) 0.01214(14) -0.00176(13)
    S2 0.03181(19) 0.02038(18) 0.03037(19) -0.00134(12) 0.01409(14) -0.00156(12)
    N1 0.0300(6) 0.0232(6) 0.0281(6) -0.0013(4) 0.0118(5) -0.0015(4)
    N2 0.0273(6) 0.0215(6) 0.0290(6) -0.0007(4) 0.0066(4) -0.0008(4)
    C1 0.0221(6) 0.0231(6) 0.0252(6) 0.0019(5) 0.0049(5) 0.0017(5)
    C2 0.0262(6) 0.0242(7) 0.0211(6) 0.0035(5) 0.0008(5) 0.0000(5)
    C3 0.0254(6) 0.0239(7) 0.0233(6) 0.0009(5) -0.0019(5) -0.0007(5)
    C4 0.0299(7) 0.0257(7) 0.0334(7) 0.0020(5) 0.0019(6) -0.0028(6)
    C5 0.0381(8) 0.0242(7) 0.0438(8) -0.0020(6) -0.0003(7) -0.0010(6)
    C6 0.0346(8) 0.0354(8) 0.0400(8) -0.0110(6) 0.0016(6) 0.0045(6)
    C7 0.0295(7) 0.0403(9) 0.0399(8) -0.0018(6) 0.0088(6) 0.0002(7)
    C8 0.0296(7) 0.0273(7) 0.0353(7) 0.0017(6) 0.0052(6) -0.0011(6)
    C9 0.0304(7) 0.0224(6) 0.0237(6) 0.0014(5) 0.0052(5) -0.0014(5)
    C10 0.0275(7) 0.0265(7) 0.0260(6) -0.0003(5) 0.0050(5) -0.0018(5)
    C11 0.0312(7) 0.0293(7) 0.0332(7) 0.0011(6) 0.0092(6) -0.0005(6)
    C12 0.0287(7) 0.0371(8) 0.0466(9) 0.0038(6) 0.0077(6) -0.0051(7)
    C13 0.0322(7) 0.0217(7) 0.0370(7) -0.0021(5) 0.0137(6) -0.0064(6)
    C14 0.0288(7) 0.0184(6) 0.0323(7) -0.0002(5) 0.0107(5) -0.0039(5)
    C15 0.0249(7) 0.0216(7) 0.0346(7) 0.0012(5) 0.0050(5) 0.0001(5)
    C16 0.0298(7) 0.0259(7) 0.0306(7) -0.0002(5) 0.0069(6) 0.0012(5)
    C17 0.0266(7) 0.0327(7) 0.0353(7) 0.0032(6) 0.0116(6) 0.0011(6)
    C18 0.0256(7) 0.0369(8) 0.0374(8) 0.0052(6) 0.0035(6) 0.0026(6)
    C19 0.0340(7) 0.0311(8) 0.0282(7) 0.0014(6) 0.0065(6) 0.0000(6)
    C20 0.0372(9) 0.0600(11) 0.0326(8) -0.0027(8) 0.0063(7) 0.0077(7)
_geom_special_details
;
All s.u.'s (except the s.u. in the dihedral angle between two l.s. planes) are
estimated using the full covariance matrix. The cell s.u.'s are taken into
account individually in the estimation of s.u.'s in distances, angles and
torsion angles; correlations between s.u.'s in cell parameters are only used
when they are defined by crystal symmetry. An approximate (isotropic)
treatment of cell s.u.'s is used for estimating s.u.'s involving l.s. planes.
;
loop_
    _geom_bond_atom_site_label_1
    _geom_bond_atom_site_label_2
    _geom_bond_site_symmetry_2
    _geom_bond_distance
    _geom_bond_publ_flag
    S1 C1 . 1.6663(13) ?
    S2 C1 . 1.7497(13) ?
    S2 C13 . 1.8229(14) ?
    N1 C1 . 1.3434(18) ?
    N1 N2 . 1.3820(16) ?
    N1 H1N . 0.872(9) ?
    N2 C2 . 1.2888(18) ?
    C2 C3 . 1.4889(19) ?
    C2 C9 . 1.5061(18) ?
    C3 C4 . 1.394(2) ?
    C3 C8 . 1.397(2) ?
    C4 C5 . 1.387(2) ?
    C4 H4 . 0.9500 ?
    C5 C6 . 1.381(2) ?
    C5 H5 . 0.9500 ?
    C6 C7 . 1.386(2) ?
    C6 H6 . 0.9500 ?
    C7 C8 . 1.386(2) ?
    C7 H7 . 0.9500 ?
    C8 H8 . 0.9500 ?
    C9 C10 . 1.5377(19) ?
    C9 H9A . 0.9900 ?
    C9 H9B . 0.9900 ?
    C10 C11 . 1.5224(19) ?
    C10 H10A . 0.9900 ?
    C10 H10B . 0.9900 ?
    C11 C12 . 1.522(2) ?
    C11 H11A . 0.9900 ?
    C11 H11B . 0.9900 ?
    C12 H12A . 0.9800 ?
    C12 H12B . 0.9800 ?
    C12 H12C . 0.9800 ?
    C13 C14 . 1.5111(18) ?
    C13 H13A . 0.9900 ?
    C13 H13B . 0.9900 ?
    C14 C15 . 1.389(2) ?
    C14 C19 . 1.394(2) ?
    C15 C16 . 1.399(2) ?
    C15 H15 . 0.9500 ?
    C16 C17 . 1.391(2) ?
    C16 C20 . 1.508(2) ?
    C17 C18 . 1.388(2) ?
    C17 H17 . 0.9500 ?
    C18 C19 . 1.383(2) ?
    C18 H18 . 0.9500 ?
    C19 H19 . 0.9500 ?
    C20 H20A . 0.9800 ?
    C20 H20B . 0.9800 ?
    C20 H20C . 0.9800 ?
loop_
    _geom_angle_atom_site_label_1
    _geom_angle_atom_site_label_2
    _geom_angle_atom_site_label_3
    _geom_angle_site_symmetry_1
    _geom_angle_site_symmetry_3
    _geom_angle
    _geom_angle_publ_flag
    C1 S2 C13 . . 102.54(6) ?
    C1 N1 N2 . . 117.22(11) ?
    C1 N1 H1N . . 118.0(12) ?
    N2 N1 H1N . . 124.0(12) ?
    C2 N2 N1 . . 119.37(11) ?
    N1 C1 S1 . . 122.30(10) ?
    N1 C1 S2 . . 112.67(10) ?
    S1 C1 S2 . . 125.01(8) ?
    N2 C2 C3 . . 114.55(12) ?
    N2 C2 C9 . . 124.65(12) ?
    C3 C2 C9 . . 120.57(11) ?
    C4 C3 C8 . . 118.29(13) ?
    C4 C3 C2 . . 121.77(12) ?
    C8 C3 C2 . . 119.90(12) ?
    C5 C4 C3 . . 120.64(14) ?
    C5 C4 H4 . . 119.7 ?
    C3 C4 H4 . . 119.7 ?
    C6 C5 C4 . . 120.42(14) ?
    C6 C5 H5 . . 119.8 ?
    C4 C5 H5 . . 119.8 ?
    C5 C6 C7 . . 119.73(14) ?
    C5 C6 H6 . . 120.1 ?
    C7 C6 H6 . . 120.1 ?
    C8 C7 C6 . . 119.99(14) ?
    C8 C7 H7 . . 120.0 ?
    C6 C7 H7 . . 120.0 ?
    C7 C8 C3 . . 120.92(14) ?
    C7 C8 H8 . . 119.5 ?
    C3 C8 H8 . . 119.5 ?
    C2 C9 C10 . . 110.42(11) ?
    C2 C9 H9A . . 109.6 ?
    C10 C9 H9A . . 109.6 ?
    C2 C9 H9B . . 109.6 ?
    C10 C9 H9B . . 109.6 ?
    H9A C9 H9B . . 108.1 ?
    C11 C10 C9 . . 112.83(11) ?
    C11 C10 H10A . . 109.0 ?
    C9 C10 H10A . . 109.0 ?
    C11 C10 H10B . . 109.0 ?
    C9 C10 H10B . . 109.0 ?
    H10A C10 H10B . . 107.8 ?
    C12 C11 C10 . . 113.17(12) ?
    C12 C11 H11A . . 108.9 ?
    C10 C11 H11A . . 108.9 ?
    C12 C11 H11B . . 108.9 ?
    C10 C11 H11B . . 108.9 ?
    H11A C11 H11B . . 107.8 ?
    C11 C12 H12A . . 109.5 ?
    C11 C12 H12B . . 109.5 ?
    H12A C12 H12B . . 109.5 ?
    C11 C12 H12C . . 109.5 ?
    H12A C12 H12C . . 109.5 ?
    H12B C12 H12C . . 109.5 ?
    C14 C13 S2 . . 106.10(9) ?
    C14 C13 H13A . . 110.5 ?
    S2 C13 H13A . . 110.5 ?
    C14 C13 H13B . . 110.5 ?
    S2 C13 H13B . . 110.5 ?
    H13A C13 H13B . . 108.7 ?
    C15 C14 C19 . . 119.24(13) ?
    C15 C14 C13 . . 121.02(13) ?
    C19 C14 C13 . . 119.71(13) ?
    C14 C15 C16 . . 121.27(13) ?
    C14 C15 H15 . . 119.4 ?
    C16 C15 H15 . . 119.4 ?
    C17 C16 C15 . . 118.48(13) ?
    C17 C16 C20 . . 121.12(13) ?
    C15 C16 C20 . . 120.40(14) ?
    C18 C17 C16 . . 120.63(13) ?
    C18 C17 H17 . . 119.7 ?
    C16 C17 H17 . . 119.7 ?
    C19 C18 C17 . . 120.35(14) ?
    C19 C18 H18 . . 119.8 ?
    C17 C18 H18 . . 119.8 ?
    C18 C19 C14 . . 120.03(13) ?
    C18 C19 H19 . . 120.0 ?
    C14 C19 H19 . . 120.0 ?
    C16 C20 H20A . . 109.5 ?
    C16 C20 H20B . . 109.5 ?
    H20A C20 H20B . . 109.5 ?
    C16 C20 H20C . . 109.5 ?
    H20A C20 H20C . . 109.5 ?
    H20B C20 H20C . . 109.5 ?
loop_
    _geom_torsion_atom_site_label_1
    _geom_torsion_atom_site_label_2
    _geom_torsion_atom_site_label_3
    _geom_torsion_atom_site_label_4
    _geom_torsion_site_symmetry_1
    _geom_torsion_site_symmetry_2
    _geom_torsion_site_symmetry_3
    _geom_torsion_site_symmetry_4
    _geom_torsion
    _geom_torsion_publ_flag
    C1 N1 N2 C2 . . . . 167.00(12) ?
    N2 N1 C1 S1 . . . . 176.84(10) ?
    N2 N1 C1 S2 . . . . -4.54(15) ?
    C13 S2 C1 N1 . . . . -179.56(10) ?
    C13 S2 C1 S1 . . . . -0.98(11) ?
    N1 N2 C2 C3 . . . . -178.88(11) ?
    N1 N2 C2 C9 . . . . -4.3(2) ?
    N2 C2 C3 C4 . . . . 171.08(12) ?
    C9 C2 C3 C4 . . . . -3.72(19) ?
    N2 C2 C3 C8 . . . . -6.59(18) ?
    C9 C2 C3 C8 . . . . 178.62(12) ?
    C8 C3 C4 C5 . . . . 0.9(2) ?
    C2 C3 C4 C5 . . . . -176.83(13) ?
    C3 C4 C5 C6 . . . . -0.6(2) ?
    C4 C5 C6 C7 . . . . 0.0(2) ?
    C5 C6 C7 C8 . . . . 0.5(2) ?
    C6 C7 C8 C3 . . . . -0.2(2) ?
    C4 C3 C8 C7 . . . . -0.4(2) ?
    C2 C3 C8 C7 . . . . 177.31(13) ?
    N2 C2 C9 C10 . . . . -84.33(16) ?
    C3 C2 C9 C10 . . . . 89.91(14) ?
    C2 C9 C10 C11 . . . . 173.76(11) ?
    C9 C10 C11 C12 . . . . 179.86(12) ?
    C1 S2 C13 C14 . . . . -163.64(10) ?
    S2 C13 C14 C15 . . . . -97.18(14) ?
    S2 C13 C14 C19 . . . . 80.75(14) ?
    C19 C14 C15 C16 . . . . 0.1(2) ?
    C13 C14 C15 C16 . . . . 178.05(12) ?
    C14 C15 C16 C17 . . . . -0.1(2) ?
    C14 C15 C16 C20 . . . . -179.68(14) ?
    C15 C16 C17 C18 . . . . 0.1(2) ?
    C20 C16 C17 C18 . . . . 179.67(15) ?
    C16 C17 C18 C19 . . . . -0.1(2) ?
    C17 C18 C19 C14 . . . . 0.1(2) ?
    C15 C14 C19 C18 . . . . -0.1(2) ?
    C13 C14 C19 C18 . . . . -178.05(13) ?
loop_
    _geom_hbond_atom_site_label_D
    _geom_hbond_atom_site_label_H
    _geom_hbond_atom_site_label_A
    _geom_hbond_site_symmetry_A
    _geom_hbond_distance_DH
    _geom_hbond_distance_HA
    _geom_hbond_distance_DA
    _geom_hbond_angle_DHA
    N1 H1N S1 3_566 0.872(14) 2.643(14) 3.4926(12) 165.1(14)
    C9 H9B S1 3_566 0.99 2.77 3.7576(14) 178
    C12 H12C Cg1 3_565 0.98 2.81 3.7162(14) 155
