# Supplementary material for: (E)-[({[(3-Methyl­phen­yl)meth­yl]sulfan­yl}methane­thio­yl)amino](1-phenyl­pentyl­idene)amine
Source: Acta Crystallogr Sect E Struct Rep Online. 2011 May 11;67(Pt 6):o1370–1. doi: 10.1107/S1600536811016965 (PMC3120291; doi:10.1107/S1600536811016965)
Supplement: Supplementary file 2 [file e-67-o1370-Isup2.hkl]

#
# h,k,l, Fc-squared, Fo-squared, sigma(Fo-squared) and status flag
#
data_I
_shelx_title ' 1'
_shelx_refln_list_code          4
_shelx_F_calc_maximum      179.01
_exptl_crystal_F_000       760.00
_reflns_d_resolution_high  0.8136
 
loop_
 _symmetry_equiv_pos_as_xyz
 'x, y, z'
 '-x, y+1/2, -z+1/2'
 '-x, -y, -z'
 'x, -y-1/2, z-1/2'
 
_cell_length_a    11.3345
_cell_length_b    19.1439
_cell_length_c     8.6779
_cell_angle_alpha  90.000
_cell_angle_beta   95.802
_cell_angle_gamma  90.000
 
_shelx_F_squared_multiplier     1.000
 
loop_
 _refln_index_h
 _refln_index_k
 _refln_index_l
 _refln_F_squared_calc
 _refln_F_squared_meas
 _refln_F_squared_sigma
 _refln_observed_status
   1   0   0     7274.14     7352.12     29.36 o
   2   0   0     4793.68     4769.61     30.69 o
   3   0   0        0.55       11.51      2.46 o
   4   0   0       10.49       12.78      1.91 o
   5   0   0     1755.47     1769.58     16.33 o
   6   0   0     3857.12     3819.84     27.72 o
   7   0   0      211.12      215.86      4.46 o
   8   0   0      254.91      224.99      6.50 o
   9   0   0     1064.06     1046.17     15.85 o
  10   0   0     1009.78     1002.61     12.34 o
  11   0   0     1520.11     1536.47     18.39 o
  12   0   0        0.37        0.52      1.98 o
  13   0   0      120.31      128.31      2.72 o
   1   1   0     1876.97     1925.99     13.64 o
   2   1   0      508.77      536.44      7.32 o
   3   1   0       41.51       29.74      1.46 o
   4   1   0      524.77      599.83      4.54 o
   5   1   0      527.41      552.66      4.25 o
   6   1   0      189.68      207.81      2.65 o
   7   1   0       91.89       89.34      2.29 o
   8   1   0        5.08        5.49      1.65 o
   9   1   0       36.56       30.12      2.18 o
  10   1   0      181.61      171.01      2.70 o
  11   1   0        3.89        5.04      2.20 o
  12   1   0       69.32       68.89      1.91 o
  13   1   0      127.05      134.90      2.02 o
   0   2   0     2776.95     3009.05     15.68 o
   1   2   0      137.69      150.39      1.62 o
   2   2   0     1827.28     1955.36      9.60 o
   3   2   0      310.25      333.21      4.85 o
   4   2   0      565.19      616.42      4.28 o
   5   2   0      533.92      513.56      4.49 o
   6   2   0      684.71      614.24      4.71 o
   7   2   0        0.89        3.28      1.46 o
   8   2   0      102.63      105.14      2.75 o
   9   2   0        0.64        1.69      1.84 o
  10   2   0       92.63       91.30      2.39 o
  11   2   0     1375.85     1404.28      7.97 o
  12   2   0      395.06      394.82      3.64 o
  13   2   0      411.71      466.11      3.41 o
   1   3   0     3170.50     3522.11     13.79 o
   2   3   0    10482.48    11158.78     49.79 o
   3   3   0      108.51      125.75      2.49 o
   4   3   0       17.60       23.42      1.44 o
   5   3   0      494.52      510.64      3.45 o
   6   3   0      920.49      994.80      7.56 o
   7   3   0      276.37      304.53      3.77 o
   8   3   0      414.95      373.93      4.55 o
   9   3   0     2750.51     2620.50     21.49 o
  10   3   0      586.73      543.04      4.75 o
  11   3   0     1000.07     1009.08      6.46 o
  12   3   0        0.82        2.05      1.28 o
  13   3   0       70.88       76.40      1.66 o
   0   4   0     9850.82    10219.43     37.03 o
   1   4   0     5261.35     5616.84     26.55 o
   2   4   0     2289.47     2441.42     17.74 o
   3   4   0       32.85       27.04      1.62 o
   4   4   0        1.06        4.63      1.04 o
   5   4   0      629.89      654.49      4.10 o
   6   4   0      220.20      198.67      2.97 o
   7   4   0      532.47      533.94      6.27 o
   8   4   0     2110.49     2129.05     14.44 o
   9   4   0       79.09       66.90      3.27 o
  10   4   0      829.72      801.37      5.68 o
  11   4   0      106.66      107.01      2.58 o
  12   4   0       22.78       24.20      1.48 o
  13   4   0        8.75       11.86      1.29 o
   1   5   0    11292.24    12254.89     64.44 o
   2   5   0     1650.14     1826.69      9.31 o
   3   5   0        3.77        3.64      1.08 o
   4   5   0     1158.32     1231.79      4.97 o
   5   5   0        9.11       13.17      1.24 o
   6   5   0        4.32        7.26      1.61 o
   7   5   0      478.56      503.15      5.71 o
   8   5   0     1502.17     1511.14      9.74 o
   9   5   0     2092.92     2032.69     14.82 o
  10   5   0       36.29       40.71      1.73 o
  11   5   0       30.78       30.64      1.98 o
  12   5   0      379.23      398.97      4.06 o
  13   5   0       26.98       26.36      1.28 o
   0   6   0    21206.94    22193.00     97.73 o
   1   6   0     1349.72     1529.67      9.47 o
   2   6   0     1430.74     1420.34      7.76 o
   3   6   0     2470.78     2692.64     10.70 o
   4   6   0     2146.80     2389.91      8.58 o
   5   6   0      423.83      416.46      4.38 o
   6   6   0       68.15       63.07      2.37 o
   7   6   0       14.75        8.52      1.85 o
   8   6   0      147.67      131.42      3.41 o
   9   6   0      127.40      120.44      2.43 o
  10   6   0       89.10       86.96      2.08 o
  11   6   0       31.66       32.89      1.81 o
  12   6   0        0.04        1.26      1.44 o
  13   6   0      125.00      126.87      1.98 o
   1   7   0      919.58      882.66      7.05 o
   2   7   0     2021.77     2236.35      9.14 o
   3   7   0       40.05       75.90      1.66 o
   4   7   0     1835.35     1838.96      9.39 o
   5   7   0      562.32      613.19      4.35 o
   6   7   0        1.47        1.18      1.37 o
   7   7   0      192.55      167.52      3.67 o
   8   7   0       55.65       53.80      2.92 o
   9   7   0     1094.77     1045.07      5.73 o
  10   7   0      707.55      686.39      5.63 o
  11   7   0       96.89       90.89      2.30 o
  12   7   0        2.41        1.70      1.27 o
  13   7   0        2.35        3.40      1.28 o
   0   8   0     3873.22     4262.34     21.75 o
   1   8   0      576.00      604.95      6.19 o
   2   8   0     4201.85     4365.53     15.72 o
   3   8   0     2373.58     2497.75     11.39 o
   4   8   0      639.52      629.52      4.22 o
   5   8   0       71.74       54.42      1.79 o
   6   8   0      201.96      202.68      3.27 o
   7   8   0      126.56      101.99      3.22 o
   8   8   0     1152.20     1113.36     11.17 o
   9   8   0       40.83       40.35      1.71 o
  10   8   0       49.36       48.09      2.16 o
  11   8   0       16.39       19.17      1.68 o
  12   8   0        4.78        4.01      1.13 o
  13   8   0       73.64       82.33      5.11 o
   1   9   0     4052.46     4397.75     30.20 o
   2   9   0       19.41       28.37      1.46 o
   3   9   0      284.78      318.72      3.44 o
   4   9   0     1957.35     1994.20      9.28 o
   5   9   0       10.13       16.19      1.54 o
   6   9   0      207.36      173.15      3.24 o
   7   9   0      181.08      171.70      4.15 o
   8   9   0        4.65        2.99      1.37 o
   9   9   0        1.69        2.49      1.40 o
  10   9   0      608.44      598.02      8.59 o
  11   9   0       75.03       73.94      2.56 o
  12   9   0       90.07       91.35      2.45 o
   0  10   0     2645.75     3005.62     19.07 o
   1  10   0      220.70      207.81      3.58 o
   2  10   0      372.33      505.68      4.00 o
   3  10   0     3177.26     3331.46     16.09 o
   4  10   0      665.18      707.67      5.12 o
   5  10   0      291.46      258.86      3.63 o
   6  10   0      398.35      380.76      4.89 o
   7  10   0      143.31      139.56      4.52 o
   8  10   0      109.72      100.76      2.36 o
   9  10   0       77.83       75.08      2.15 o
  10  10   0       22.71       22.06      1.97 o
  11  10   0      204.06      220.53      3.55 o
  12  10   0        0.36        0.44      1.40 o
   1  11   0     5876.57     5889.15     40.59 o
   2  11   0      604.78      663.49      7.12 o
   3  11   0       44.34       47.14      2.14 o
   4  11   0      338.37      359.03      4.08 o
   5  11   0        8.78        9.07      1.79 o
   6  11   0      202.53      171.77      3.80 o
   7  11   0     2002.54     1913.68      8.36 o
   8  11   0     1473.29     1439.74      7.49 o
   9  11   0       20.15       21.47      2.00 o
  10  11   0      216.69      221.53      3.37 o
  11  11   0      383.31      406.38      4.01 o
  12  11   0      719.53      800.13      5.53 o
   0  12   0      231.81      260.62      8.61 o
   1  12   0      850.64      832.77      7.60 o
   2  12   0       14.99       14.94      2.01 o
   3  12   0      522.46      507.81      5.03 o
   4  12   0        0.35        1.29      1.63 o
   5  12   0      302.47      300.68      4.88 o
   6  12   0      257.17      237.16      4.36 o
   7  12   0      486.57      464.36      3.79 o
   8  12   0       41.72       37.91      1.83 o
   9  12   0        0.12        0.62      1.65 o
  10  12   0      410.19      410.54      4.18 o
  11  12   0        0.43        1.26      1.32 o
   1  13   0     1593.52     1606.23     10.34 o
   2  13   0     1324.34     1247.32      9.65 o
   3  13   0       78.85       88.39      2.84 o
   4  13   0      230.93      196.10      3.68 o
   5  13   0       20.88       16.54      2.32 o
   6  13   0     1332.47     1225.65      6.32 o
   7  13   0      656.66      621.30      5.01 o
   8  13   0       36.61       40.92      2.07 o
   9  13   0       32.78       26.12      1.91 o
  10  13   0        8.50        9.87      1.50 o
  11  13   0      111.99      119.10      2.63 o
   0  14   0     1590.29     1601.59     14.84 o
   1  14   0       33.64       36.54      2.26 o
   2  14   0      697.78      687.77      8.58 o
   3  14   0      920.76      894.42     10.03 o
   4  14   0        1.63        4.51      2.00 o
   5  14   0      272.66      251.92      3.07 o
   6  14   0      100.26       95.19      2.19 o
   7  14   0        4.22        4.18      1.44 o
   8  14   0      184.76      169.16      3.05 o
   9  14   0      212.51      208.47      3.24 o
  10  14   0       63.58       58.17      1.88 o
  11  14   0      109.47      110.01      3.15 o
   1  15   0      850.04      818.53      7.45 o
   2  15   0       27.75       28.72      2.86 o
   3  15   0       24.23       17.40      2.21 o
   4  15   0      319.01      298.67      3.72 o
   5  15   0       26.27       28.56      1.52 o
   6  15   0      555.00      502.75      4.69 o
   7  15   0      429.72      418.35      4.94 o
   8  15   0      106.00      108.17      2.42 o
   9  15   0        8.34        9.25      1.37 o
  10  15   0        5.20        6.77      1.27 o
   0  16   0     1261.75     1193.10     13.84 o
   1  16   0      904.75      862.52      5.83 o
   2  16   0       84.53       66.65      2.41 o
   3  16   0      124.94      128.17      2.71 o
   4  16   0      457.71      475.76      4.94 o
   5  16   0        3.40        2.94      1.28 o
   6  16   0       54.14       49.96      2.27 o
   7  16   0      566.77      563.44      5.08 o
   8  16   0      135.43      140.17      2.56 o
   9  16   0       47.75       49.86      1.63 o
  10  16   0       31.76       35.96      1.94 o
   1  17   0      625.66      600.41      4.93 o
   2  17   0     2280.13     2156.09     12.85 o
   3  17   0        8.59       12.34      1.70 o
   4  17   0      273.05      242.49      3.98 o
   5  17   0       25.59       29.56      2.44 o
   6  17   0      101.02       95.95      2.70 o
   7  17   0       10.12       10.17      1.44 o
   8  17   0      131.53      135.06      2.23 o
   9  17   0      143.32      149.29      2.24 o
   0  18   0       41.46       48.06      2.53 o
   1  18   0      189.56      170.74      3.22 o
   2  18   0      860.51      854.29      6.05 o
   3  18   0     2337.18     2237.05     15.79 o
   4  18   0       77.33       79.65      3.42 o
   5  18   0       22.29       24.03      2.26 o
   6  18   0        0.04       -1.06      1.66 o
   7  18   0       63.55       66.02      1.79 o
   8  18   0      192.91      204.44      2.19 o
   1  19   0        1.96        5.12      2.15 o
   2  19   0        6.85        4.32      2.22 o
   3  19   0        7.38        7.45      3.10 o
   4  19   0       89.06       92.43      3.88 o
   5  19   0      132.87      130.30      4.20 o
   6  19   0       42.06       42.68      2.00 o
   7  19   0        2.15        1.91      1.26 o
   8  19   0       64.81       55.50      2.52 o
   0  20   0      545.97      529.39     14.97 o
   1  20   0        6.86       11.44      2.87 o
   2  20   0      343.85      342.81      6.97 o
   3  20   0      961.30     1004.74     11.04 o
   4  20   0      147.47      153.31      4.99 o
   5  20   0       12.75       10.06      2.73 o
   6  20   0        2.59        2.36      1.36 o
   7  20   0       66.66       67.01      2.18 o
   1  21   0      132.58      133.96      8.24 o
   2  21   0       24.05       22.71      3.44 o
   3  21   0       84.63       78.66      3.78 o
   4  21   0      154.26      147.99      4.50 o
   5  21   0        1.67        3.91      1.65 o
   6  21   0        8.70        7.94      1.64 o
   1  22   0      157.46      169.90      8.18 o
   2  22   0      112.54      101.61      4.74 o
   3  22   0       74.62       85.38      4.27 o
   4  22   0       20.28       25.08      3.11 o
   2  23   0       81.72       80.99      5.20 o
 -13   1   1      114.38      109.85      1.98 o
 -12   1   1      290.12      290.87      3.30 o
 -11   1   1      551.51      537.44      4.49 o
 -10   1   1     2023.68     2009.98     11.85 o
  -9   1   1     2107.59     2010.50     19.22 o
  -8   1   1       15.68       22.90      1.75 o
  -7   1   1     1415.79     1414.63      6.61 o
  -6   1   1     1470.63     1508.03      6.09 o
  -5   1   1      323.32      275.03      2.65 o
  -4   1   1      255.10      274.17      5.02 o
  -3   1   1     1359.89     1464.07     16.50 o
  -2   1   1     4788.43     5149.33     33.63 o
  -1   1   1      386.28      415.10      3.72 o
   0   1   1     1304.48     1388.83     12.20 o
   1   1   1      893.76      992.92      4.62 o
   2   1   1    32043.94    31529.41    158.04 o
   3   1   1    19225.62    20321.15     92.50 o
   4   1   1      413.95      498.37      4.10 o
   5   1   1      919.82      923.05      5.14 o
   6   1   1      395.17      422.66      5.07 o
   7   1   1     1130.49     1018.56      9.46 o
   8   1   1     1472.48     1453.61     10.13 o
   9   1   1      120.77      100.83      3.94 o
  10   1   1        0.59        1.57      1.42 o
  11   1   1        0.79        1.73      1.61 o
  12   1   1      223.01      220.67      3.13 o
  13   1   1      764.34      849.75      4.58 o
 -13   2   1       44.62       43.05      1.50 o
 -12   2   1       11.40       12.46      1.56 o
 -11   2   1        3.90        3.98      1.57 o
 -10   2   1      293.75      283.11      2.82 o
  -9   2   1       65.98       54.01      2.49 o
  -8   2   1        1.57        2.04      1.60 o
  -7   2   1      621.69      560.99      4.62 o
  -6   2   1      111.22      120.48      2.11 o
  -5   2   1     2797.75     2911.47     15.24 o
  -4   2   1     1118.95     1205.42      5.91 o
  -3   2   1     1778.68     2040.56     11.46 o
  -2   2   1       11.05        9.88      1.68 o
  -1   2   1      304.60      299.46      3.49 o
   0   2   1     2227.95     2372.98     17.87 o
   1   2   1     1348.12     1483.30      8.13 o
   2   2   1       60.43       65.37      2.13 o
   3   2   1    10087.05    10805.14     38.13 o
   4   2   1      741.37      680.47      6.28 o
   5   2   1     2950.84     3316.94     17.15 o
   6   2   1      118.53      146.67      3.22 o
   7   2   1        8.62       16.61      1.75 o
   8   2   1      538.40      520.51      7.96 o
   9   2   1      201.93      177.99      5.09 o
  10   2   1       19.11       17.51      1.55 o
  11   2   1       17.13       21.49      2.23 o
  12   2   1      273.93      280.81      3.21 o
  13   2   1       30.08       25.37      1.29 o
 -13   3   1       30.33       30.46      1.35 o
 -12   3   1      514.88      541.43      4.16 o
 -11   3   1      722.53      731.07      5.36 o
 -10   3   1       60.25       58.29      1.85 o
  -9   3   1     1352.90     1300.56      8.50 o
  -8   3   1      755.61      777.82      6.09 o
  -7   3   1       54.47       42.80      2.27 o
  -6   3   1     3181.32     3414.37     16.18 o
  -5   3   1     2038.57     2072.96      9.01 o
  -4   3   1      185.31      211.83      2.51 o
  -3   3   1      882.28      897.67      5.63 o
  -2   3   1       22.86       22.67      2.02 o
  -1   3   1     8095.66     8358.28     58.28 o
   0   3   1     3226.92     3462.85     27.91 o
   1   3   1       73.88       76.20      2.09 o
   2   3   1     1860.39     2033.43     20.59 o
   3   3   1     3790.92     4131.50     18.02 o
   4   3   1        2.36        7.47      1.12 o
   5   3   1      145.49      126.32      2.04 o
   6   3   1      692.55      680.55      5.64 o
   7   3   1       64.04       50.55      2.53 o
   8   3   1       31.94       26.69      2.34 o
   9   3   1        0.11       -1.18      2.57 o
  10   3   1      225.13      214.00      3.60 o
  11   3   1       54.69       55.69      2.36 o
  12   3   1      694.34      744.33      5.93 o
  13   3   1      231.40      260.43      2.74 o
 -13   4   1       51.00       54.47      1.73 o
 -12   4   1      148.20      150.84      2.33 o
 -11   4   1      578.57      598.23      4.64 o
 -10   4   1      247.44      227.20      2.83 o
  -9   4   1     1985.10     1954.75     12.52 o
  -8   4   1       96.31       84.14      2.76 o
  -7   4   1     4026.39     3984.77     17.71 o
  -6   4   1     2491.84     2587.28     12.09 o
  -5   4   1       60.01       37.08      1.33 o
  -4   4   1     1170.29     1246.08     10.28 o
  -3   4   1     4455.58     4761.55     26.44 o
  -2   4   1     1575.44     1773.85     11.97 o
  -1   4   1     6821.17     7651.92     39.23 o
   0   4   1     2752.78     2985.47     15.60 o
   1   4   1     9647.77    10687.45     34.65 o
   2   4   1     5137.44     5470.99     29.90 o
   3   4   1     1353.51     1270.21      8.11 o
   4   4   1      115.33       76.51      1.84 o
   5   4   1     1348.04     1552.56      7.55 o
   6   4   1        2.69        3.61      1.34 o
   7   4   1      477.72      481.55      6.02 o
   8   4   1        0.71        3.89      1.94 o
   9   4   1        9.21       12.04      1.44 o
  10   4   1      449.05      436.97      4.52 o
  11   4   1      558.06      548.15      5.43 o
  12   4   1       38.46       34.34      1.79 o
  13   4   1       97.54      121.11      2.17 o
 -13   5   1        4.80        4.20      1.30 o
 -12   5   1       43.80       43.98      1.74 o
 -11   5   1      368.18      364.65      4.13 o
 -10   5   1        6.55        7.36      1.36 o
  -9   5   1      169.23      172.18      3.42 o
  -8   5   1      716.00      670.62      9.22 o
  -7   5   1        2.66        5.21      2.13 o
  -6   5   1      176.81      197.67      3.80 o
  -5   5   1      215.82      219.50      3.46 o
  -4   5   1        2.40        5.92      1.33 o
  -3   5   1     2328.35     2414.67     16.22 o
  -2   5   1     1996.02     2211.30     11.35 o
  -1   5   1     3199.30     3415.64     22.16 o
   0   5   1     1921.01     2190.83     14.40 o
   1   5   1       48.60       51.85      1.56 o
   2   5   1      497.03      520.89      4.33 o
   3   5   1       51.68       64.92      1.40 o
   4   5   1        3.05       10.31      1.28 o
   5   5   1      118.07       99.90      2.27 o
   6   5   1     1234.73     1527.44     11.32 o
   7   5   1      161.97      182.11      4.30 o
   8   5   1      213.52      211.79      6.34 o
   9   5   1       74.48       71.56      2.09 o
  10   5   1       69.33       71.49      2.18 o
  11   5   1       64.10       62.10      2.23 o
  12   5   1        0.15        0.50      1.54 o
  13   5   1       22.24       22.09      1.18 o
 -13   6   1      285.77      304.54      3.08 o
 -12   6   1      118.81      116.67      2.35 o
 -11   6   1      170.07      166.31      3.01 o
 -10   6   1       13.40       13.11      1.38 o
  -9   6   1        4.76        5.55      1.18 o
  -8   6   1       51.40       49.73      3.22 o
  -7   6   1     2262.75     2116.57     12.98 o
  -6   6   1     2283.64     2342.00     10.71 o
  -5   6   1      478.87      587.94      4.46 o
  -4   6   1        8.93       12.13      1.41 o
  -3   6   1       26.96       14.33      1.27 o
  -2   6   1     4016.29     4229.17     17.77 o
  -1   6   1     2748.04     2966.78     16.42 o
   0   6   1     3346.36     3720.23     18.36 o
   1   6   1      175.32      169.56      2.36 o
   2   6   1     3831.36     4163.73     13.55 o
   3   6   1      348.82      330.45      2.56 o
   4   6   1     1376.62     1470.91      6.07 o
   5   6   1     3971.18     4370.41     27.01 o
   6   6   1       18.69       22.00      1.74 o
   7   6   1        0.13        2.73      1.90 o
   8   6   1      798.82      741.95      9.21 o
   9   6   1      330.03      291.74      4.14 o
  10   6   1       42.78       41.44      1.98 o
  11   6   1      136.81      138.71      3.05 o
  12   6   1      103.11      104.81      2.37 o
  13   6   1        7.99       10.05      1.28 o
 -13   7   1       41.57       43.14      1.48 o
 -12   7   1       72.52       69.43      2.02 o
 -11   7   1        8.23        8.69      1.58 o
 -10   7   1     1507.67     1491.16      9.59 o
  -9   7   1       42.39       36.01      1.38 o
  -8   7   1      869.88      824.49      8.19 o
  -7   7   1      538.50      543.69      7.65 o
  -6   7   1       17.32       13.19      1.84 o
  -5   7   1        0.10        2.13      1.26 o
  -4   7   1     2486.74     2831.29     11.06 o
  -3   7   1       35.79       63.22      1.93 o
  -2   7   1      785.56      839.38      5.98 o
  -1   7   1     5719.56     6342.90     34.07 o
   0   7   1      920.22      854.29      7.10 o
   1   7   1      534.62      558.27      4.24 o
   2   7   1      158.22      198.56      2.14 o
   3   7   1      263.69      284.62      2.54 o
   4   7   1     1980.46     1998.50      7.44 o
   5   7   1     1454.47     1418.27      7.17 o
   6   7   1      193.27      212.83      3.61 o
   7   7   1       20.34       23.09      2.08 o
   8   7   1       58.23       52.30      2.73 o
   9   7   1      516.79      476.89      4.00 o
  10   7   1     1027.95     1007.82     12.31 o
  11   7   1      179.08      174.28      3.70 o
  12   7   1       11.68       12.00      1.62 o
 -13   8   1      229.61      243.71      4.28 o
 -12   8   1       45.86       53.87      1.95 o
 -11   8   1       31.84       30.96      1.69 o
 -10   8   1      148.63      141.28      2.45 o
  -9   8   1       14.40       12.70      1.23 o
  -8   8   1      304.94      277.66      5.18 o
  -7   8   1      181.67      160.02      4.06 o
  -6   8   1      582.27      547.21      6.15 o
  -5   8   1     1079.69     1063.06      6.25 o
  -4   8   1        2.30       12.58      1.34 o
  -3   8   1     1573.53     1716.62     10.21 o
  -2   8   1     1182.92     1185.28      8.93 o
  -1   8   1     1762.08     1950.91     10.74 o
   0   8   1      904.23     1005.59      6.89 o
   1   8   1     2298.26     2539.00     10.26 o
   2   8   1      709.80      758.34      4.05 o
   3   8   1      328.79      325.09      3.06 o
   4   8   1     1589.86     1745.55      9.17 o
   5   8   1      522.26      598.89      9.40 o
   6   8   1      248.23      222.90      3.42 o
   7   8   1      262.39      230.24      3.80 o
   8   8   1        1.50        3.32      1.25 o
   9   8   1       97.36       86.32      2.22 o
  10   8   1       17.28       17.57      1.99 o
  11   8   1      290.95      293.69      3.82 o
  12   8   1       28.25       23.41      1.71 o
 -12   9   1        0.71        1.37      1.27 o
 -11   9   1      101.02       96.52      2.52 o
 -10   9   1      293.06      293.10      3.71 o
  -9   9   1        2.01        3.17      1.22 o
  -8   9   1       73.65       67.84      1.94 o
  -7   9   1       86.13       80.11      3.29 o
  -6   9   1       17.31       14.86      1.67 o
  -5   9   1      490.53      523.89      4.64 o
  -4   9   1      317.41      320.05      4.09 o
  -3   9   1      210.44      208.08      3.60 o
  -2   9   1        1.17        3.97      1.42 o
  -1   9   1      752.33      942.84      6.39 o
   0   9   1       28.30       18.10      1.43 o
   1   9   1     2130.42     2376.62     10.58 o
   2   9   1      624.50      660.27      4.13 o
   3   9   1     2366.25     2552.62     12.77 o
   4   9   1      205.52      173.11      3.14 o
   5   9   1      810.83      777.49      6.47 o
   6   9   1      815.17      857.03      6.43 o
   7   9   1        1.87        0.70      1.76 o
   8   9   1      579.37      568.38      4.38 o
   9   9   1      564.74      548.17      5.23 o
  10   9   1      252.96      236.89      4.04 o
  11   9   1       88.06       82.57      2.50 o
  12   9   1       21.53       19.65      1.92 o
 -12  10   1       16.12       17.38      1.44 o
 -11  10   1        0.29        1.35      1.41 o
 -10  10   1     1336.06     1365.64      8.60 o
  -9  10   1      965.05      957.10      5.24 o
  -8  10   1     1130.72     1101.41      6.32 o
  -7  10   1      190.16      170.76      4.48 o
  -6  10   1      994.83     1025.23      8.16 o
  -5  10   1     2207.69     2143.91     14.09 o
  -4  10   1      352.41      334.43      4.05 o
  -3  10   1      121.04      154.27      2.82 o
  -2  10   1     1823.54     1963.34      8.83 o
  -1  10   1      167.26      168.41      3.40 o
   0  10   1      770.28      810.49      5.13 o
   1  10   1    10157.67    10845.04     31.11 o
   2  10   1      128.99       91.59      2.11 o
   3  10   1      738.09      775.07      4.93 o
   4  10   1      448.90      474.53      4.69 o
   5  10   1      899.90      970.61      6.90 o
   6  10   1     1016.65      998.77      9.02 o
   7  10   1       98.78       85.47      2.73 o
   8  10   1     1030.21      991.95      7.50 o
   9  10   1      351.21      319.76      5.50 o
  10  10   1       68.20       67.68      2.63 o
  11  10   1        7.83        8.94      1.75 o
  12  10   1      132.92      144.10      4.02 o
 -12  11   1       20.61       17.58      1.66 o
 -11  11   1      133.02      130.39      2.62 o
 -10  11   1      160.56      154.33      2.70 o
  -9  11   1      224.26      222.82      3.45 o
  -8  11   1       82.69       80.32      2.11 o
  -7  11   1     2254.08     2154.62     12.12 o
  -6  11   1       34.78       37.10      2.19 o
  -5  11   1      191.13      182.26      4.60 o
  -4  11   1       58.77       78.66      2.45 o
  -3  11   1      156.04      179.42      3.54 o
  -2  11   1        2.91        3.66      1.50 o
  -1  11   1        1.52        3.47      1.60 o
   0  11   1     2261.51     2425.47      9.85 o
   1  11   1      454.34      494.28      4.94 o
   2  11   1      245.97      238.97      3.15 o
   3  11   1       17.31       26.91      1.72 o
   4  11   1      114.19      130.78      2.90 o
   5  11   1      530.05      530.12      5.44 o
   6  11   1      231.61      218.97      6.80 o
   7  11   1      464.67      456.56      3.79 o
   8  11   1      114.89      108.12      2.81 o
   9  11   1        1.08        2.26      1.84 o
  10  11   1      652.00      684.44      6.04 o
  11  11   1      265.55      278.44      3.86 o
  12  11   1        3.67        3.97      2.04 o
 -11  12   1       13.94       14.02      1.46 o
 -10  12   1      664.80      722.55      5.72 o
  -9  12   1      567.51      592.13      5.07 o
  -8  12   1       97.72       96.83      2.35 o
  -7  12   1        5.35        4.31      1.36 o
  -6  12   1      214.82      212.33      4.16 o
  -5  12   1     1762.37     1666.17      8.92 o
  -4  12   1     1131.50     1079.82      7.50 o
  -3  12   1      621.90      564.82      5.67 o
  -2  12   1       85.97       87.21      2.91 o
  -1  12   1       11.24       10.50      1.76 o
   0  12   1      544.63      485.51      7.77 o
   1  12   1     3258.59     3369.14     22.22 o
   2  12   1     1959.67     1922.77      8.66 o
   3  12   1      164.11      156.11      3.34 o
   4  12   1      507.66      526.90      6.41 o
   5  12   1      631.20      618.27      6.79 o
   6  12   1      953.61      918.93      9.16 o
   7  12   1      473.53      453.27      3.75 o
   8  12   1      154.66      162.14      3.44 o
   9  12   1      268.19      260.28      4.22 o
  10  12   1      100.37       96.48      2.54 o
  11  12   1       40.93       40.86      1.93 o
 -11  13   1       59.14       62.99      2.13 o
 -10  13   1       87.35       79.65      2.40 o
  -9  13   1      454.77      434.70      4.33 o
  -8  13   1        9.59       12.63      1.82 o
  -7  13   1      161.75      156.04      2.64 o
  -6  13   1       35.23       34.35      1.60 o
  -5  13   1        6.99        8.64      1.74 o
  -4  13   1      280.14      277.02      3.68 o
  -3  13   1       18.76       16.70      2.00 o
  -2  13   1       20.82       19.73      2.35 o
  -1  13   1      319.63      370.04      5.39 o
   0  13   1       11.05       18.81      2.01 o
   1  13   1        5.12        3.83      1.59 o
   2  13   1       73.96       73.32      2.83 o
   3  13   1      160.69      149.92      4.65 o
   4  13   1      110.90      101.38      3.45 o
   5  13   1      330.27      320.93      7.82 o
   6  13   1       22.18       18.31      1.33 o
   7  13   1      227.93      219.00      2.79 o
   8  13   1      207.34      198.72      3.98 o
   9  13   1      194.58      206.12      4.15 o
  10  13   1      172.76      173.13      2.71 o
  11  13   1       76.76       80.73      2.05 o
 -11  14   1      252.00      281.00      3.94 o
 -10  14   1     1325.34     1474.13     10.88 o
  -9  14   1      819.46      815.61      5.40 o
  -8  14   1      470.89      435.73      4.18 o
  -7  14   1      555.70      491.82      5.85 o
  -6  14   1      236.09      235.55      2.82 o
  -5  14   1      576.24      520.53      3.97 o
  -4  14   1     3292.05     3154.77     14.07 o
  -3  14   1      333.69      281.30      5.41 o
  -2  14   1      412.02      396.83      7.45 o
  -1  14   1      217.92      197.45      3.55 o
   0  14   1     1868.18     1767.68     10.07 o
   1  14   1     2448.70     2376.70     15.55 o
   2  14   1     2967.64     2934.24     18.66 o
   3  14   1      207.58      189.24      4.63 o
   4  14   1      102.42       99.07      3.71 o
   5  14   1        8.97        9.70      1.33 o
   6  14   1      220.34      203.96      2.75 o
   7  14   1      182.22      180.40      3.16 o
   8  14   1      150.77      140.65      3.18 o
   9  14   1       40.92       45.61      2.18 o
  10  14   1      263.95      287.52      3.19 o
 -10  15   1      139.24      150.76      2.81 o
  -9  15   1       18.13       17.66      1.54 o
  -8  15   1       29.80       26.39      1.66 o
  -7  15   1       69.57       68.46      2.16 o
  -6  15   1       15.91       17.86      1.52 o
  -5  15   1       20.22       18.29      1.59 o
  -4  15   1       36.34       36.27      1.60 o
  -3  15   1      960.32      976.35      8.77 o
  -2  15   1      150.11      145.90      4.27 o
  -1  15   1      311.13      346.10      5.82 o
   0  15   1      146.98      138.48      3.21 o
   1  15   1        6.20        4.32      2.11 o
   2  15   1     1677.13     1663.25     12.01 o
   3  15   1     1093.08     1054.65      6.37 o
   4  15   1        3.45        4.71      1.49 o
   5  15   1       27.35       23.03      1.74 o
   6  15   1      341.95      343.80      4.00 o
   7  15   1       19.12       18.24      1.93 o
   8  15   1      125.76      126.80      2.70 o
   9  15   1       88.85       82.39      2.26 o
  10  15   1       66.37       70.92      1.76 o
 -10  16   1      210.17      232.33      2.94 o
  -9  16   1       61.22       67.23      2.01 o
  -8  16   1       10.79       10.77      1.40 o
  -7  16   1        8.23        7.91      1.55 o
  -6  16   1       76.63       70.26      2.50 o
  -5  16   1      264.89      259.80      3.60 o
  -4  16   1      504.63      458.37      4.35 o
  -3  16   1        1.21        4.95      1.46 o
  -2  16   1      208.17      208.72      3.01 o
  -1  16   1      715.84      731.32      5.22 o
   0  16   1     1017.77      932.36      6.08 o
   1  16   1      258.49      240.44      2.80 o
   2  16   1      657.01      626.91      4.51 o
   3  16   1      739.97      717.26      5.50 o
   4  16   1      264.67      262.03      3.38 o
   5  16   1       32.24       32.72      1.72 o
   6  16   1      179.14      173.08      3.22 o
   7  16   1        6.44        6.99      1.63 o
   8  16   1       12.60       11.01      1.44 o
   9  16   1       31.45       32.38      1.53 o
  -9  17   1      378.09      417.38      4.30 o
  -8  17   1       56.50       57.05      1.88 o
  -7  17   1      207.96      188.18      2.89 o
  -6  17   1       96.72       84.16      2.80 o
  -5  17   1       31.15       26.86      2.15 o
  -4  17   1      329.92      315.87      4.39 o
  -3  17   1      446.61      402.80      3.79 o
  -2  17   1       40.80       43.72      1.71 o
  -1  17   1       92.05       93.16      2.21 o
   0  17   1      498.38      461.43      3.72 o
   1  17   1      126.76      111.50      2.15 o
   2  17   1       11.08       15.92      1.52 o
   3  17   1       17.62       15.26      1.68 o
   4  17   1      232.48      235.71      5.11 o
   5  17   1      460.85      451.34      4.68 o
   6  17   1      100.87       98.52      3.22 o
   7  17   1       21.96       22.60      1.80 o
   8  17   1       38.96       38.16      1.59 o
   9  17   1      155.71      170.67      2.29 o
  -8  18   1       10.47       13.22      1.16 o
  -7  18   1      385.98      398.69      3.61 o
  -6  18   1      242.19      223.35      3.43 o
  -5  18   1       25.54       21.45      2.11 o
  -4  18   1       42.70       35.91      2.34 o
  -3  18   1      164.49      151.60      4.05 o
  -2  18   1      233.62      240.26      3.30 o
  -1  18   1       10.75        9.13      1.45 o
   0  18   1      862.15      832.23      5.63 o
   1  18   1       81.32       68.09      1.89 o
   2  18   1       50.79       53.21      2.54 o
   3  18   1      106.05      108.26      3.34 o
   4  18   1      725.89      696.83     11.40 o
   5  18   1       25.13       30.36      2.42 o
   6  18   1      407.34      394.03      5.47 o
   7  18   1       26.64       26.27      1.70 o
   8  18   1        8.14        7.24      1.07 o
  -8  19   1      114.43      134.85      3.44 o
  -7  19   1      104.57      104.10      1.84 o
  -6  19   1       66.16       70.18      2.03 o
  -5  19   1       52.17       43.70      2.33 o
  -4  19   1       11.37       10.88      1.88 o
  -3  19   1       28.90       24.12      2.27 o
  -2  19   1       23.56       22.01      2.09 o
  -1  19   1      313.00      323.73      4.96 o
   0  19   1      562.63      541.26      6.71 o
   1  19   1      148.14      137.39      3.26 o
   2  19   1       68.82       76.52      2.90 o
   3  19   1       44.26       31.73      2.97 o
   4  19   1      289.82      291.75      5.17 o
   5  19   1     1252.15     1292.15     10.62 o
   6  19   1      152.63      158.10      3.58 o
   7  19   1       20.61       23.98      1.60 o
  -7  20   1       43.30       44.27      2.12 o
  -6  20   1      293.83      299.89      4.12 o
  -5  20   1       49.11       52.48      2.26 o
  -4  20   1        2.33        5.49      2.02 o
  -3  20   1      118.01      122.95      3.24 o
  -2  20   1      335.17      345.53      5.30 o
  -1  20   1       67.78       70.13      3.00 o
   0  20   1        2.91        2.07      2.01 o
   1  20   1       69.65       64.33      4.01 o
   2  20   1      537.32      476.60      7.83 o
   3  20   1        3.47        3.04      2.66 o
   4  20   1       70.80       77.23      3.36 o
   5  20   1      145.85      138.99      3.86 o
   6  20   1      183.44      186.37      2.84 o
   7  20   1      119.67      135.26      3.32 o
  -6  21   1      482.51      516.25      7.39 o
  -5  21   1       49.79       46.91      2.06 o
  -4  21   1       83.85       78.04      2.88 o
  -3  21   1      294.08      289.06      4.85 o
  -2  21   1       53.47       52.34      6.28 o
  -1  21   1      241.33      239.29      6.86 o
   0  21   1      261.87      284.50     14.91 o
   1  21   1       13.34       16.00      3.83 o
   2  21   1     1087.50     1070.45     10.38 o
   3  21   1      138.28      154.85      4.02 o
   4  21   1       68.88       61.12      2.87 o
   5  21   1      209.27      234.46      4.06 o
  -4  22   1      140.82      143.74      6.09 o
  -3  22   1      213.12      229.99     17.96 o
  -2  22   1      554.65      617.03     13.43 o
  -1  22   1      344.84      343.71     10.69 o
   0  22   1       69.17       67.94      5.43 o
   1  22   1       28.81       32.95      4.60 o
   2  22   1      507.62      520.69      8.22 o
   3  22   1       57.92       79.63      4.56 o
   4  22   1       94.64       94.85      5.40 o
 -13   0   2      360.60      390.42      6.81 o
 -12   0   2      121.70      125.67      3.11 o
 -11   0   2      309.87      274.17      4.40 o
 -10   0   2     1620.46     1541.60     14.11 o
  -9   0   2     3486.81     3335.68     22.80 o
  -8   0   2     1751.71     1673.53     11.12 o
  -7   0   2       20.76       23.09      2.07 o
  -6   0   2     2134.68     2401.09     11.71 o
  -5   0   2      656.55      638.76      7.07 o
  -4   0   2     6276.65     6430.49     45.95 o
  -3   0   2     2461.26     2497.84     17.85 o
  -2   0   2     3720.65     3741.42     25.99 o
  -1   0   2        1.35        9.28      1.89 o
   0   0   2    18093.00    18282.90    208.73 o
   1   0   2     6345.94     6505.70     27.40 o
   2   0   2     3916.03     4306.05     43.37 o
   3   0   2      855.08      933.96      7.63 o
   4   0   2      105.48       85.98      2.47 o
   5   0   2     6618.63     7394.82     23.94 o
   6   0   2      638.18      730.66      6.73 o
   7   0   2      529.30      495.81      8.84 o
   8   0   2       35.70       30.02      4.44 o
   9   0   2      515.67      453.96      7.58 o
  10   0   2      692.63      622.03      8.22 o
  11   0   2       14.41       12.15      3.76 o
  12   0   2       19.85       16.81      3.38 o
  13   0   2      101.22      114.96      2.88 o
 -13   1   2       20.69       20.34      1.14 o
 -12   1   2       20.42       18.65      1.40 o
 -11   1   2        5.40        5.91      1.36 o
 -10   1   2       23.81       23.27      1.40 o
  -9   1   2      194.57      186.82      3.55 o
  -8   1   2      174.66      142.04      2.76 o
  -7   1   2       21.90       19.84      1.46 o
  -6   1   2       80.21      107.82      2.17 o
  -5   1   2     1654.13     1995.65     11.57 o
  -4   1   2     1286.23     1350.22      9.05 o
  -3   1   2      335.80      343.89      3.38 o
  -2   1   2      722.42      765.99      6.98 o
  -1   1   2        3.83       10.49      1.45 o
   0   1   2     4118.29     4349.58     25.65 o
   1   1   2    24463.43    25346.14    158.74 o
   2   1   2     1501.36     1612.03      8.43 o
   3   1   2     4863.68     5350.72     28.42 o
   4   1   2     3064.09     3356.89     12.54 o
   5   1   2     1956.81     2096.56     10.25 o
   6   1   2        0.60        2.58      1.34 o
   7   1   2      165.40      163.15      4.07 o
   8   1   2      585.64      555.93     10.20 o
   9   1   2      106.95       85.84      2.77 o
  10   1   2       85.07       85.14      3.22 o
  11   1   2       12.59       13.00      2.62 o
  12   1   2       39.75       35.42      2.41 o
  13   1   2        3.75        2.24      1.07 o
 -13   2   2        0.03        0.36      1.00 o
 -12   2   2       21.73       22.41      1.42 o
 -11   2   2      270.22      257.91      3.02 o
 -10   2   2       34.21       36.14      1.46 o
  -9   2   2      351.86      349.25      5.59 o
  -8   2   2     1102.41     1030.00     11.49 o
  -7   2   2      148.50      144.92      2.51 o
  -6   2   2     1000.17     1096.47      5.38 o
  -5   2   2     2295.69     2344.62     14.56 o
  -4   2   2    14406.78    15095.86     64.94 o
  -3   2   2     1892.14     1976.89      9.92 o
  -2   2   2     1723.49     1760.46     11.78 o
  -1   2   2     3320.58     3402.30     16.96 o
   0   2   2      787.15      854.05      6.82 o
   1   2   2     5791.34     6316.03     16.99 o
   2   2   2    18341.35    19793.45     91.36 o
   3   2   2     1109.89     1172.69      8.74 o
   4   2   2     1727.03     1849.67      9.29 o
   5   2   2      592.51      735.72      5.42 o
   6   2   2      319.60      347.09      4.32 o
   7   2   2      858.71      886.24      8.63 o
   8   2   2      197.20      164.40      4.44 o
   9   2   2        1.66        4.56      1.54 o
  10   2   2       43.61       43.64      2.71 o
  11   2   2       50.83       43.90      2.76 o
  12   2   2      132.73      138.52      3.16 o
  13   2   2      135.53      149.04      2.88 o
 -13   3   2      357.79      389.14      2.93 o
 -12   3   2      163.49      169.12      2.48 o
 -11   3   2      314.46      299.58      3.31 o
 -10   3   2       31.35       29.16      1.39 o
  -9   3   2      795.49      767.11      8.04 o
  -8   3   2       35.09       38.89      2.39 o
  -7   3   2      198.71      208.19      3.41 o
  -6   3   2       36.02       35.61      1.94 o
  -5   3   2        1.29        5.37      1.37 o
  -4   3   2     7742.85     8340.50     47.10 o
  -3   3   2      161.85      171.17      3.37 o
  -2   3   2        0.33        2.68      0.77 o
  -1   3   2     3727.35     3912.51     32.18 o
   0   3   2     6353.01     6981.62     39.71 o
   1   3   2      276.83      336.00      3.81 o
   2   3   2       25.73       26.36      1.35 o
   3   3   2     1215.09     1304.47     11.08 o
   4   3   2     1270.05     1362.66      9.00 o
   5   3   2      805.76      770.53      5.36 o
   6   3   2     1758.07     1658.40      8.58 o
   7   3   2      722.31      761.92      8.38 o
   8   3   2      108.58       84.56      3.80 o
   9   3   2      175.33      150.14      2.98 o
  10   3   2      939.47      892.49      7.39 o
  11   3   2      270.61      278.53      4.60 o
  12   3   2        3.99        3.87      1.49 o
  13   3   2       46.48       38.99      1.71 o
 -13   4   2       10.32       13.64      1.12 o
 -12   4   2       91.92       89.02      1.95 o
 -11   4   2      193.14      187.46      2.75 o
 -10   4   2     2775.86     2702.28     12.15 o
  -9   4   2     1647.75     1565.31     11.66 o
  -8   4   2       38.84       38.49      2.49 o
  -7   4   2     1052.09     1111.43      7.86 o
  -6   4   2      681.30      622.22      5.17 o
  -5   4   2        0.46        3.41      1.38 o
  -4   4   2      849.07      794.70      6.89 o
  -3   4   2     1343.14     1468.99      7.61 o
  -2   4   2      625.08      680.19      4.97 o
  -1   4   2     6914.33     7493.93     34.85 o
   0   4   2       70.93       74.65      1.85 o
   1   4   2     5264.37     5593.31     25.28 o
   2   4   2     2148.20     2198.25     10.09 o
   3   4   2      347.13      420.23      3.76 o
   4   4   2      419.91      453.90      3.47 o
   5   4   2      932.76      999.94      7.04 o
   6   4   2      379.29      392.20      4.48 o
   7   4   2      389.78      368.90      4.76 o
   8   4   2       43.35       35.49      3.05 o
   9   4   2      168.64      133.13      2.86 o
  10   4   2       19.01       18.20      2.14 o
  11   4   2       23.00       25.15      2.06 o
  12   4   2        6.54        8.72      1.86 o
  13   4   2      278.23      314.66      4.04 o
 -13   5   2      154.14      162.70      2.24 o
 -12   5   2      198.65      180.78      3.22 o
 -11   5   2       57.68       60.34      2.35 o
 -10   5   2       72.15       63.91      1.99 o
  -9   5   2     1919.61     1900.74     11.71 o
  -8   5   2      662.25      641.97      7.51 o
  -7   5   2      243.66      255.04      6.14 o
  -6   5   2      598.41      608.76      5.21 o
  -5   5   2        2.67        5.09      1.29 o
  -4   5   2      158.97      164.28      2.11 o
  -3   5   2      503.99      588.31      4.15 o
  -2   5   2        6.77        5.22      1.27 o
  -1   5   2      132.95      170.36      3.22 o
   0   5   2      528.10      563.41      4.82 o
   1   5   2      713.64      726.10      6.74 o
   2   5   2       17.93       18.58      1.22 o
   3   5   2      233.99      219.98      2.51 o
   4   5   2     2461.80     2739.93     10.52 o
   5   5   2     2559.66     2516.96     18.53 o
   6   5   2      934.13      842.63      7.09 o
   7   5   2     1869.91     1920.48     11.67 o
   8   5   2      886.82      893.65      9.45 o
   9   5   2      539.22      496.53      7.76 o
  10   5   2       42.09       44.44      3.23 o
  11   5   2       67.09       70.35      3.05 o
  12   5   2      187.30      194.16      4.24 o
  13   5   2       19.20       19.47      3.64 o
 -13   6   2      310.84      323.35      3.07 o
 -12   6   2       82.52       89.49      2.58 o
 -11   6   2       18.99       22.77      1.92 o
 -10   6   2       39.78       37.95      1.53 o
  -9   6   2      196.83      173.16      2.33 o
  -8   6   2        7.21       11.89      2.47 o
  -7   6   2      281.20      298.20      5.50 o
  -6   6   2      581.20      496.48      6.31 o
  -5   6   2      337.30      358.89      4.44 o
  -4   6   2     1939.74     2210.04      9.54 o
  -3   6   2      443.97      417.82      3.29 o
  -2   6   2     1143.01     1225.88      5.50 o
  -1   6   2      286.79      272.94      3.79 o
   0   6   2       93.08       82.12      3.31 o
   1   6   2       17.55       16.64      1.36 o
   2   6   2       14.39       11.94      1.24 o
   3   6   2     1005.60     1054.79      5.93 o
   4   6   2     1772.05     1960.51      9.80 o
   5   6   2      616.69      654.81      7.13 o
   6   6   2       37.61       36.76      1.95 o
   7   6   2       43.91       43.36      2.35 o
   8   6   2        6.82        7.41      2.49 o
   9   6   2      117.44      103.77      2.69 o
  10   6   2        4.35        8.32      2.54 o
  11   6   2      133.49      129.49      3.71 o
  12   6   2      243.71      260.65      4.95 o
 -13   7   2      144.89      154.12      2.05 o
 -12   7   2        0.84        2.19      1.46 o
 -11   7   2      120.56      112.80      2.69 o
 -10   7   2       67.05       61.85      2.03 o
  -9   7   2      306.94      294.49      2.73 o
  -8   7   2     2140.52     2028.33     13.56 o
  -7   7   2       45.04       40.72      2.62 o
  -6   7   2        2.71        6.72      1.67 o
  -5   7   2      425.20      432.72      5.00 o
  -4   7   2      833.58      901.26      6.77 o
  -3   7   2       46.41       59.02      1.82 o
  -2   7   2     1282.62     1337.10      9.27 o
  -1   7   2      191.50      204.29      3.12 o
   0   7   2     2126.70     2245.79      7.14 o
   1   7   2     2961.09     3303.86     13.80 o
   2   7   2      408.25      464.05      3.60 o
   3   7   2      270.78      275.31      3.29 o
   4   7   2        5.08       12.74      1.66 o
   5   7   2     1733.79     1716.46      9.91 o
   6   7   2      871.41      833.12      6.27 o
   7   7   2       27.36       31.46      2.25 o
   8   7   2        5.46        2.54      1.25 o
   9   7   2       17.71       19.80      1.90 o
  10   7   2      213.87      226.39      4.73 o
  11   7   2      554.07      574.69      8.02 o
  12   7   2       34.32       31.88      1.83 o
 -13   8   2        4.37        6.36      2.28 o
 -12   8   2      188.09      199.27      2.88 o
 -11   8   2      694.48      709.58      5.04 o
 -10   8   2        0.42        2.09      1.30 o
  -9   8   2        1.29        3.34      1.12 o
  -8   8   2     1035.89      970.00      9.46 o
  -7   8   2      672.48      629.55      7.18 o
  -6   8   2      389.08      310.11      4.41 o
  -5   8   2     1478.75     1509.65      8.25 o
  -4   8   2     1308.18     1313.20      7.90 o
  -3   8   2      485.18      503.81      4.30 o
  -2   8   2     6587.01     7275.81     30.66 o
  -1   8   2     4272.14     4333.21     13.17 o
   0   8   2       47.82       75.50      1.69 o
   1   8   2      957.92     1141.47      8.03 o
   2   8   2      209.29      224.38      3.08 o
   3   8   2       17.74       19.80      1.43 o
   4   8   2      321.26      289.84      3.93 o
   5   8   2       36.97       30.28      2.36 o
   6   8   2       42.62       52.07      2.84 o
   7   8   2      332.64      284.73      5.20 o
   8   8   2        2.88        3.43      1.27 o
   9   8   2      270.54      246.81      3.72 o
  10   8   2        0.12        0.93      2.15 o
  11   8   2       98.02      102.45      3.61 o
  12   8   2      196.79      192.19      5.28 o
 -12   9   2        5.65        6.27      1.53 o
 -11   9   2      131.27      129.83      2.60 o
 -10   9   2       93.80       92.61      2.40 o
  -9   9   2      489.91      480.18      3.86 o
  -8   9   2      823.63      782.88      5.81 o
  -7   9   2       95.20       88.91      3.00 o
  -6   9   2      117.38       83.96      3.51 o
  -5   9   2     1468.99     1444.76     10.09 o
  -4   9   2      314.49      348.78      4.17 o
  -3   9   2      603.97      631.96      4.90 o
  -2   9   2       49.66       40.47      1.72 o
  -1   9   2     1363.47     1692.89      7.59 o
   0   9   2      849.07      966.97      7.45 o
   1   9   2      502.93      464.07      4.05 o
   2   9   2       78.58       63.36      2.09 o
   3   9   2      607.39      565.55      5.54 o
   4   9   2     1189.77     1265.15      8.14 o
   5   9   2      470.01      440.64      7.38 o
   6   9   2      126.42      147.46      7.44 o
   7   9   2      264.46      241.16      5.17 o
   8   9   2       62.25       59.38      2.12 o
   9   9   2      244.69      235.13      4.07 o
  10   9   2        5.96        4.59      2.00 o
  11   9   2      243.70      250.99      4.17 o
  12   9   2       11.21       12.31      1.96 o
 -12  10   2        1.56        0.91      1.31 o
 -11  10   2        9.02        9.54      1.43 o
 -10  10   2      140.41      140.24      2.61 o
  -9  10   2       15.53       14.60      1.38 o
  -8  10   2      724.66      709.63      5.00 o
  -7  10   2      208.50      182.45      3.95 o
  -6  10   2      326.17      281.95      4.95 o
  -5  10   2     1661.90     1592.22      9.22 o
  -4  10   2      894.03      839.77     10.27 o
  -3  10   2      842.63      852.89      8.09 o
  -2  10   2      524.32      543.50      8.17 o
  -1  10   2        6.74        4.60      1.21 o
   0  10   2     2245.71     2327.13     13.23 o
   1  10   2      346.53      322.30      4.84 o
   2  10   2        2.27        2.72      1.49 o
   3  10   2     1650.66     1796.77     17.69 o
   4  10   2     1171.81     1162.45      8.13 o
   5  10   2        4.79        5.63      2.03 o
   6  10   2        8.88        8.21      2.25 o
   7  10   2      101.25       99.01      2.06 o
   8  10   2       82.00       74.81      2.34 o
   9  10   2        0.93        1.43      1.79 o
  10  10   2       24.07       22.86      2.10 o
  11  10   2       21.35       25.11      2.30 o
  12  10   2      135.82      147.98      5.29 o
 -12  11   2       28.51       29.52      2.40 o
 -11  11   2      585.00      609.17      4.71 o
 -10  11   2      620.61      615.22      5.06 o
  -9  11   2      257.79      233.00      3.43 o
  -8  11   2      524.03      483.60      3.91 o
  -7  11   2      663.48      624.06      4.34 o
  -6  11   2       31.37       35.33      2.60 o
  -5  11   2     1040.96      977.09      7.72 o
  -4  11   2        3.56        1.37      1.50 o
  -3  11   2      862.76      806.10      8.39 o
  -2  11   2     1665.90     1682.57     10.23 o
  -1  11   2      136.00      138.64      3.05 o
   0  11   2      451.09      476.20      4.84 o
   1  11   2       11.21       12.94      1.54 o
   2  11   2     1027.72     1057.28      7.10 o
   3  11   2     2262.60     2410.90     13.71 o
   4  11   2     1181.01     1115.95     14.83 o
   5  11   2       28.26       32.94      2.51 o
   6  11   2      334.29      315.36      5.83 o
   7  11   2      526.73      483.73      3.89 o
   8  11   2     1140.72     1160.44      9.12 o
   9  11   2      393.41      396.98      4.57 o
  10  11   2      105.49      109.71      2.92 o
  11  11   2       69.13       72.07      2.73 o
 -11  12   2       12.84       17.47      1.61 o
 -10  12   2       79.76       85.36      2.44 o
  -9  12   2       29.77       30.47      1.86 o
  -8  12   2      835.84      782.64      4.81 o
  -7  12   2     1202.88     1141.26      6.69 o
  -6  12   2       27.73       24.87      1.71 o
  -5  12   2       36.13       32.61      2.09 o
  -4  12   2        4.32        2.56      1.59 o
  -3  12   2        0.42        0.81      1.57 o
  -2  12   2       11.81        8.87      1.65 o
  -1  12   2       14.25       13.11      2.20 o
   0  12   2       98.70       81.63      2.48 o
   1  12   2       20.28       17.12      1.90 o
   2  12   2       11.00       13.77      1.75 o
   3  12   2       32.60       29.45      2.21 o
   4  12   2        0.14        1.39      2.16 o
   5  12   2      283.40      284.87      6.38 o
   6  12   2       11.98       13.62      1.38 o
   7  12   2       85.28       82.29      2.12 o
   8  12   2       45.58       43.38      2.30 o
   9  12   2      483.99      480.26      5.25 o
  10  12   2       18.68       19.72      1.86 o
  11  12   2       13.48       13.10      1.73 o
 -11  13   2      721.96      794.01      6.81 o
 -10  13   2      224.06      243.10      3.62 o
  -9  13   2        0.42        1.80      1.73 o
  -8  13   2      369.11      366.49      4.20 o
  -7  13   2      468.50      470.76      4.01 o
  -6  13   2     1333.43     1253.85      6.31 o
  -5  13   2     1071.36      974.92      7.47 o
  -4  13   2        1.35        5.23      1.68 o
  -3  13   2      478.95      424.60      4.91 o
  -2  13   2       59.93       60.20      2.81 o
  -1  13   2       10.74        5.96      1.96 o
   0  13   2      140.24      150.95      3.28 o
   1  13   2        6.87        5.44      1.71 o
   2  13   2      291.97      234.50      3.98 o
   3  13   2     2874.82     2833.79     13.29 o
   4  13   2      802.06      811.24      8.41 o
   5  13   2      426.81      386.36      4.06 o
   6  13   2      125.30      106.42      2.47 o
   7  13   2      226.92      217.84      3.45 o
   8  13   2      264.79      269.32      4.04 o
   9  13   2      698.43      717.96      6.47 o
  10  13   2      273.15      299.58      4.93 o
 -11  14   2      117.39      107.80      2.63 o
 -10  14   2       83.69       86.42      2.35 o
  -9  14   2       15.61       15.57      1.75 o
  -8  14   2      563.93      541.31      6.52 o
  -7  14   2       53.43       59.08      2.11 o
  -6  14   2       41.49       31.64      1.41 o
  -5  14   2       22.56       24.20      1.38 o
  -4  14   2       61.87       63.84      2.54 o
  -3  14   2       55.16       48.25      2.41 o
  -2  14   2      680.48      689.38     11.90 o
  -1  14   2       17.42       21.24      2.31 o
   0  14   2      186.18      195.74      4.42 o
   1  14   2      110.16      113.72      3.12 o
   2  14   2       18.81       16.52      2.22 o
   3  14   2      156.77      173.26      4.48 o
   4  14   2      216.11      207.54      3.04 o
   5  14   2      448.31      435.76      5.14 o
   6  14   2       58.21       57.43      2.06 o
   7  14   2      169.42      160.76      3.00 o
   8  14   2       26.02       23.02      2.31 o
   9  14   2       16.05       15.75      1.75 o
  10  14   2       15.05       13.08      1.22 o
 -10  15   2      123.20      138.96      2.63 o
  -9  15   2       62.67       68.53      2.18 o
  -8  15   2        0.88        1.05      1.78 o
  -7  15   2      573.55      547.59      4.86 o
  -6  15   2      396.11      365.29      6.03 o
  -5  15   2      548.15      471.98      4.16 o
  -4  15   2      167.79      134.27      2.39 o
  -3  15   2      513.79      472.23      3.89 o
  -2  15   2     3062.78     2902.59     13.05 o
  -1  15   2      137.23      126.51      3.97 o
   0  15   2     1044.75     1002.92     13.76 o
   1  15   2      435.18      448.21      6.35 o
   2  15   2      716.25      705.63      5.57 o
   3  15   2     2042.89     1987.13     11.94 o
   4  15   2     1194.83     1146.40      6.89 o
   5  15   2       84.13       82.01      2.21 o
   6  15   2      457.68      431.94      4.67 o
   7  15   2        5.18        3.83      1.84 o
   8  15   2      461.62      480.09      5.42 o
   9  15   2      178.71      195.66      2.99 o
  10  15   2       68.31       60.81      2.17 o
 -10  16   2        0.21        0.95      1.46 o
  -9  16   2        9.13       10.55      1.42 o
  -8  16   2      408.78      428.68      4.70 o
  -7  16   2      287.90      282.96      3.71 o
  -6  16   2      406.25      401.22      4.40 o
  -5  16   2      150.09      144.57      3.18 o
  -4  16   2      106.97       93.78      2.24 o
  -3  16   2       93.91       94.53      2.15 o
  -2  16   2      910.65      920.24      5.36 o
  -1  16   2     2345.94     2191.52     13.74 o
   0  16   2     1402.11     1359.59      6.82 o
   1  16   2      171.14      167.12      2.47 o
   2  16   2      269.43      270.95      3.32 o
   3  16   2       10.26        8.24      1.52 o
   4  16   2      739.72      709.29      8.24 o
   5  16   2      167.53      163.85      2.87 o
   6  16   2       52.39       50.17      2.31 o
   7  16   2        2.47        1.92      1.59 o
   8  16   2        6.78        9.88      1.73 o
   9  16   2        4.38        4.94      1.29 o
  -9  17   2      105.26      106.43      2.02 o
  -8  17   2      112.92      118.12      2.63 o
  -7  17   2      189.67      195.96      3.19 o
  -6  17   2        8.97       11.01      1.63 o
  -5  17   2      214.54      198.74      3.79 o
  -4  17   2       91.65       79.98      2.64 o
  -3  17   2       62.81       66.20      1.93 o
  -2  17   2      357.87      326.68      3.64 o
  -1  17   2      264.93      250.96      2.88 o
   0  17   2       56.30       51.38      1.98 o
   1  17   2      107.69      102.30      2.11 o
   2  17   2      818.41      778.26      5.06 o
   3  17   2       49.12       49.44      1.94 o
   4  17   2      107.80       97.61      2.81 o
   5  17   2        0.51        0.57      1.65 o
   6  17   2        5.48        6.47      1.47 o
   7  17   2       13.51       14.73      1.92 o
   8  17   2      307.03      321.55      3.85 o
  -8  18   2      364.04      387.80      3.37 o
  -7  18   2      703.00      800.70      5.15 o
  -6  18   2      215.45      224.28      2.88 o
  -5  18   2      289.29      279.84      3.69 o
  -4  18   2        0.20        2.43      1.85 o
  -3  18   2      130.61      112.93      3.17 o
  -2  18   2      543.17      538.91      6.34 o
  -1  18   2      129.60      135.94      3.57 o
   0  18   2      229.88      215.35      4.36 o
   1  18   2       76.24       66.32      2.64 o
   2  18   2       88.31       94.96      3.21 o
   3  18   2     1033.80     1017.45      8.29 o
   4  18   2      184.02      186.49      3.67 o
   5  18   2       82.59       85.86      2.55 o
   6  18   2       25.59       22.19      1.63 o
   7  18   2      152.23      159.68      3.06 o
   8  18   2        7.10        7.54      1.45 o
  -8  19   2       31.95       31.28      3.08 o
  -7  19   2      148.00      148.67      2.39 o
  -6  19   2       42.59       44.57      2.05 o
  -5  19   2       45.36       44.16      2.04 o
  -4  19   2      112.26       98.04      2.81 o
  -3  19   2        5.59        8.52      1.99 o
  -2  19   2       63.50       53.02      2.82 o
  -1  19   2       42.20       43.88      2.94 o
   0  19   2      256.36      255.56      4.61 o
   1  19   2       42.56       46.85      2.41 o
   2  19   2      333.66      332.54      4.90 o
   3  19   2        9.65       13.80      2.14 o
   4  19   2       56.08       57.61      2.44 o
   5  19   2      371.68      368.62      4.01 o
   6  19   2      411.90      449.31      4.66 o
   7  19   2      141.42      156.49      2.97 o
  -7  20   2      463.83      461.33     18.73 o
  -6  20   2      483.35      492.31      4.72 o
  -5  20   2      175.93      178.00      3.27 o
  -4  20   2       36.91       36.20      2.14 o
  -3  20   2       26.35       31.62      2.14 o
  -2  20   2       86.57       92.30      3.66 o
  -1  20   2      332.88      332.10      5.89 o
   0  20   2       13.35       12.02      2.47 o
   1  20   2       13.47       14.11      2.41 o
   2  20   2      247.98      227.86      4.47 o
   3  20   2       52.19       46.88      2.36 o
   4  20   2      603.34      636.81      6.28 o
   5  20   2      245.21      260.86      3.68 o
   6  20   2      113.28      113.17      4.01 o
  -5  21   2       19.25       20.62      1.52 o
  -4  21   2       23.50       20.90      1.85 o
  -3  21   2        0.87        0.72      1.93 o
  -2  21   2       84.46       88.63      3.26 o
  -1  21   2       17.54       21.78      2.40 o
   0  21   2      177.95      183.43      4.87 o
   1  21   2      990.27     1038.45      9.81 o
   2  21   2        8.14        7.73      2.27 o
   3  21   2       34.24       42.83      2.18 o
   4  21   2      173.85      164.68      3.58 o
   5  21   2      202.58      215.38      5.33 o
  -4  22   2      412.66      444.86      9.33 o
  -3  22   2      168.60      195.82      3.54 o
  -2  22   2        0.58       -2.25      2.36 o
  -1  22   2      411.23      417.99      7.31 o
   0  22   2       33.01       33.14      3.10 o
   1  22   2       17.15       24.17      2.83 o
   2  22   2      221.94      236.69      6.40 o
   3  22   2       25.61       32.38      4.17 o
 -13   1   3      146.50      170.53      1.87 o
 -12   1   3       84.95       79.03      1.58 o
 -11   1   3       10.36       10.72      1.31 o
 -10   1   3      694.71      688.44      4.37 o
  -9   1   3      306.08      291.90      3.40 o
  -8   1   3      375.20      345.86      4.49 o
  -7   1   3      799.07      745.13      9.65 o
  -6   1   3      219.19      218.10      3.66 o
  -5   1   3       13.31       12.66      1.17 o
  -4   1   3     6020.12     6875.87     32.80 o
  -3   1   3       21.40       26.81      1.17 o
  -2   1   3     4451.61     4501.76     21.44 o
  -1   1   3     6903.89     7302.46     45.94 o
   0   1   3     4035.00     4362.07     29.25 o
   1   1   3       32.85       48.13      2.18 o
   2   1   3     2848.84     3015.51     14.39 o
   3   1   3     3242.66     3380.33     17.03 o
   4   1   3      700.03      644.90      5.02 o
   5   1   3      439.11      501.93      9.67 o
   6   1   3      146.17      140.13      2.97 o
   7   1   3        0.52        1.02      2.11 o
   8   1   3      650.86      589.66      8.89 o
   9   1   3      122.11      142.69      3.35 o
  10   1   3      435.47      448.72      5.68 o
  11   1   3       74.82       63.10      2.67 o
  12   1   3       18.61       12.57      1.86 o
 -13   2   3       11.60       11.17      0.96 o
 -12   2   3      111.17      108.72      1.85 o
 -11   2   3      523.25      518.94      3.83 o
 -10   2   3      285.91      284.62      2.98 o
  -9   2   3       45.28       49.80      1.43 o
  -8   2   3      540.88      529.84      8.75 o
  -7   2   3      506.41      464.66      4.99 o
  -6   2   3     1480.53     1509.21      9.93 o
  -5   2   3     1022.08     1015.23      5.94 o
  -4   2   3      973.99     1073.73      6.12 o
  -3   2   3       98.09       90.46      1.41 o
  -2   2   3       76.00       78.87      1.58 o
  -1   2   3      496.64      495.30      5.23 o
   0   2   3     1146.49     1191.87      8.23 o
   1   2   3      275.50      277.03      3.68 o
   2   2   3       92.26       96.80      2.00 o
   3   2   3     1395.92     1466.06     10.93 o
   4   2   3      724.19      771.43      5.35 o
   5   2   3      210.21      230.01      2.99 o
   6   2   3      367.07      383.89      4.47 o
   7   2   3      213.46      193.31      4.05 o
   8   2   3       60.89       55.28      3.76 o
   9   2   3        2.09       -1.25      1.85 o
  10   2   3        5.43        4.93      2.02 o
  11   2   3      165.23      144.40      3.86 o
  12   2   3      158.27      161.06      3.94 o
 -13   3   3        0.25        0.92      0.93 o
 -12   3   3        0.89        1.22      1.11 o
 -11   3   3       30.32       28.32      1.59 o
 -10   3   3       90.05       77.89      1.79 o
  -9   3   3      123.70      105.76      1.71 o
  -8   3   3        2.83        2.28      1.82 o
  -7   3   3     1140.58     1052.36      8.77 o
  -6   3   3       23.12       25.57      2.01 o
  -5   3   3      676.34      663.38      4.64 o
  -4   3   3      100.21      111.03      1.66 o
  -3   3   3       22.67       22.85      1.03 o
  -2   3   3     1513.64     1587.39      7.64 o
  -1   3   3     2355.08     2458.79     10.90 o
   0   3   3      341.99      410.74      3.80 o
   1   3   3       17.57       19.56      1.27 o
   2   3   3       52.49       61.53      1.67 o
   3   3   3     2480.09     2662.34     15.98 o
   4   3   3     8019.12     8542.85     20.94 o
   5   3   3      623.42      635.83      4.69 o
   6   3   3      151.05      142.22      2.98 o
   7   3   3      283.01      301.44      6.31 o
   8   3   3        1.21        3.04      2.87 o
   9   3   3      689.12      696.04      6.66 o
  10   3   3      484.14      486.72      6.60 o
  11   3   3        7.38        6.79      2.09 o
  12   3   3        0.63        0.02      1.62 o
 -13   4   3        7.07        7.96      1.12 o
 -12   4   3      217.53      220.82      2.50 o
 -11   4   3      476.76      461.08      4.18 o
 -10   4   3      615.10      562.02      3.84 o
  -9   4   3     1022.60      979.05      5.61 o
  -8   4   3     1028.11     1006.91      8.48 o
  -7   4   3      410.88      375.52      4.65 o
  -6   4   3     2944.79     2963.63     13.14 o
  -5   4   3      122.56      214.78      2.58 o
  -4   4   3      135.22      143.20      2.01 o
  -3   4   3      936.55      997.52      6.24 o
  -2   4   3        7.33       16.37      1.17 o
  -1   4   3     1485.40     1526.03      9.80 o
   0   4   3      280.98      230.58      2.29 o
   1   4   3        0.70        6.21      1.19 o
   2   4   3      368.77      386.82      3.48 o
   3   4   3        8.13        5.07      1.39 o
   4   4   3     1447.78     1494.16      9.59 o
   5   4   3      864.68      921.47      8.51 o
   6   4   3       15.09       21.72      1.91 o
   7   4   3        2.03        1.43      1.83 o
   8   4   3     1037.22      982.10      8.41 o
   9   4   3      469.57      414.47      5.33 o
  10   4   3       92.71       77.37      3.30 o
  11   4   3      231.09      214.94      3.90 o
  12   4   3       11.20       10.60      1.95 o
 -13   5   3       66.64       61.10      1.58 o
 -12   5   3       48.71       58.79      2.01 o
 -11   5   3        9.38        8.56      1.85 o
 -10   5   3      162.42      164.32      2.57 o
  -9   5   3       13.32        9.14      1.25 o
  -8   5   3     1564.55     1475.35     12.47 o
  -7   5   3      933.44      858.09      6.85 o
  -6   5   3        0.51        7.88      1.65 o
  -5   5   3     1563.19     1622.42     11.63 o
  -4   5   3      601.89      644.49      3.85 o
  -3   5   3        1.12        3.21      0.96 o
  -2   5   3     1266.18     1362.60      6.78 o
  -1   5   3       54.08       43.37      1.71 o
   0   5   3     2798.68     2988.71     15.15 o
   1   5   3      433.88      434.42      3.68 o
   2   5   3      190.80      176.37      2.42 o
   3   5   3       55.87       55.06      1.87 o
   4   5   3      197.90      206.39      3.72 o
   5   5   3      317.14      335.37      5.11 o
   6   5   3     1335.08     1286.79      8.31 o
   7   5   3      290.02      289.49      4.97 o
   8   5   3       11.22       15.23      1.51 o
   9   5   3        0.59        0.63      1.63 o
  10   5   3       87.41       84.31      3.74 o
  11   5   3      140.11      132.85      3.19 o
  12   5   3       24.29       24.86      2.24 o
 -13   6   3        8.10        6.66      1.04 o
 -12   6   3      205.80      193.94      2.70 o
 -11   6   3      192.23      203.89      3.51 o
 -10   6   3       56.79       60.68      2.06 o
  -9   6   3       19.73       17.12      1.34 o
  -8   6   3        0.10        1.84      2.52 o
  -7   6   3     2475.20     2351.66     14.33 o
  -6   6   3     4437.83     4368.58     32.48 o
  -5   6   3     2683.37     2652.22     13.66 o
  -4   6   3        4.11       17.12      1.24 o
  -3   6   3       71.92       80.09      1.66 o
  -2   6   3     2447.40     2607.48     20.05 o
  -1   6   3     6448.75     6868.50     24.67 o
   0   6   3     1047.63     1078.61      4.77 o
   1   6   3      814.30      865.83      5.53 o
   2   6   3      305.03      314.45      3.96 o
   3   6   3      385.55      392.58      4.23 o
   4   6   3       98.61       90.51      3.66 o
   5   6   3     1538.35     1534.27     10.69 o
   6   6   3       24.99       22.37      2.67 o
   7   6   3      858.30      864.74     12.03 o
   8   6   3      590.32      520.90      4.82 o
   9   6   3        7.65       10.10      1.83 o
  10   6   3       12.05       11.62      2.26 o
  11   6   3       18.64       19.12      1.93 o
  12   6   3      188.45      218.27      3.67 o
 -13   7   3        8.34       10.38      1.51 o
 -12   7   3      155.06      155.74      2.38 o
 -11   7   3        2.04        2.33      1.51 o
 -10   7   3      267.67      250.60      3.48 o
  -9   7   3       26.42       21.87      1.39 o
  -8   7   3      109.06      105.74      2.10 o
  -7   7   3      526.92      484.74      6.41 o
  -6   7   3      342.95      335.69      5.16 o
  -5   7   3      701.03      700.88      5.48 o
  -4   7   3       12.99       35.29      1.56 o
  -3   7   3     1250.99     1322.62      7.12 o
  -2   7   3     1318.42     1459.58      6.62 o
  -1   7   3      170.58      177.99      2.65 o
   0   7   3     4184.70     4755.52     14.41 o
   1   7   3     3095.61     3318.64     13.74 o
   2   7   3      232.93      197.95      2.91 o
   3   7   3      399.10      457.79      4.68 o
   4   7   3       23.72       30.31      2.01 o
   5   7   3      354.60      384.85      5.88 o
   6   7   3       49.31       35.17      2.99 o
   7   7   3      158.23      162.72      6.44 o
   8   7   3      182.26      189.95      3.10 o
   9   7   3      168.40      149.52      3.48 o
  10   7   3      175.89      179.11      4.18 o
  11   7   3      423.77      447.08      6.05 o
  12   7   3      110.12      151.12      3.07 o
 -12   8   3       58.59       71.80      1.81 o
 -11   8   3      483.80      482.85      4.37 o
 -10   8   3       19.28       14.85      1.60 o
  -9   8   3        5.52        4.51      1.22 o
  -8   8   3      198.85      202.84      2.38 o
  -7   8   3       41.74       35.39      2.70 o
  -6   8   3      742.43      710.40      9.94 o
  -5   8   3      965.13      898.56      6.87 o
  -4   8   3      845.14      865.59      6.23 o
  -3   8   3      353.18      317.97      3.29 o
  -2   8   3       22.75       23.45      1.57 o
  -1   8   3       25.53       34.06      1.84 o
   0   8   3      275.61      252.76      2.79 o
   1   8   3       69.90       73.99      2.00 o
   2   8   3     1914.26     2130.57      8.90 o
   3   8   3       21.29       24.52      1.97 o
   4   8   3      471.52      459.51      8.12 o
   5   8   3      395.71      382.04      6.03 o
   6   8   3      180.43      168.71      4.81 o
   7   8   3       31.91       39.94      1.78 o
   8   8   3      250.56      227.95      3.15 o
   9   8   3       45.03       46.54      2.61 o
  10   8   3       30.33       31.22      2.59 o
  11   8   3        0.96        1.28      1.76 o
  12   8   3       53.33       61.73      4.34 o
 -12   9   3      209.30      230.92      3.27 o
 -11   9   3        6.96        8.93      1.68 o
 -10   9   3      104.02      101.30      2.38 o
  -9   9   3       10.87       10.94      1.22 o
  -8   9   3      194.82      176.68      2.46 o
  -7   9   3        7.46        9.44      2.27 o
  -6   9   3       71.25       62.86      2.60 o
  -5   9   3       10.71       15.63      2.12 o
  -4   9   3      183.30      144.17      3.04 o
  -3   9   3      468.56      443.41      6.29 o
  -2   9   3      200.10      215.96      4.14 o
  -1   9   3     1668.82     1767.84      8.84 o
   0   9   3      696.36      724.33      6.42 o
   1   9   3      183.97      135.22      2.31 o
   2   9   3      469.15      424.75      4.44 o
   3   9   3      508.06      540.63      7.08 o
   4   9   3      612.57      600.43      6.48 o
   5   9   3      618.14      595.36      9.66 o
   6   9   3     1527.86     1505.67     14.72 o
   7   9   3      504.25      451.00      5.80 o
   8   9   3      445.77      395.62      4.13 o
   9   9   3      173.59      182.85      3.94 o
  10   9   3      212.45      193.76      4.07 o
  11   9   3      155.05      164.67      3.28 o
 -12  10   3        3.81        4.32      1.25 o
 -11  10   3       79.26       73.93      2.10 o
 -10  10   3       63.86       59.21      2.14 o
  -9  10   3      974.97      923.58      6.17 o
  -8  10   3     1443.75     1398.40      6.49 o
  -7  10   3      216.72      193.97      2.51 o
  -6  10   3       34.58       30.61      2.43 o
  -5  10   3     1692.01     1595.14      9.54 o
  -4  10   3      417.66      407.41      4.81 o
  -3  10   3     1353.89     1323.26     11.21 o
  -2  10   3        1.22        6.27      1.63 o
  -1  10   3       17.86       18.49      1.84 o
   0  10   3      253.42      227.07      3.04 o
   1  10   3        9.97       20.23      1.46 o
   2  10   3     1844.23     1896.28      9.04 o
   3  10   3      723.98      718.59     12.85 o
   4  10   3       65.34       71.37      2.93 o
   5  10   3      245.19      235.56      5.58 o
   6  10   3      672.32      661.11      4.59 o
   7  10   3       66.81       63.03      2.11 o
   8  10   3        7.24        6.40      1.82 o
   9  10   3       23.67       17.04      2.10 o
  10  10   3       17.72       22.25      2.14 o
  11  10   3      475.89      515.96      8.96 o
 -12  11   3        3.72        3.76      2.79 o
 -11  11   3       11.01       11.89      1.33 o
 -10  11   3       32.67       32.57      1.80 o
  -9  11   3        2.57        1.83      1.47 o
  -8  11   3       17.83       18.67      1.47 o
  -7  11   3      799.04      737.33      5.02 o
  -6  11   3       43.23       48.46      2.78 o
  -5  11   3     1386.47     1373.10      9.08 o
  -4  11   3      500.65      474.80      5.41 o
  -3  11   3       56.76       70.96      2.51 o
  -2  11   3        1.43        1.42      1.74 o
  -1  11   3      226.63      226.93      3.59 o
   0  11   3      558.49      600.49      6.62 o
   1  11   3      837.63      856.59      6.40 o
   2  11   3      422.04      423.10      4.71 o
   3  11   3       16.93       14.10      2.02 o
   4  11   3        1.00       -0.05      2.31 o
   5  11   3      257.83      245.93      7.09 o
   6  11   3      462.32      448.08      5.02 o
   7  11   3      150.15      140.91      2.76 o
   8  11   3       12.02       13.83      1.85 o
   9  11   3        6.53        5.79      1.89 o
  10  11   3      168.97      179.41      3.22 o
  11  11   3      158.73      187.65      6.20 o
 -11  12   3        1.06        1.55      1.14 o
 -10  12   3      248.91      276.88      3.36 o
  -9  12   3      936.44      975.32      6.12 o
  -8  12   3     1265.16     1219.35      7.09 o
  -7  12   3      417.99      385.71      3.63 o
  -6  12   3      566.62      499.12      4.01 o
  -5  12   3        4.08        6.07      1.71 o
  -4  12   3     1135.31     1019.41     12.27 o
  -3  12   3     2918.09     2824.68     23.88 o
  -2  12   3     1360.84     1236.52     10.34 o
  -1  12   3       79.09       84.23      3.90 o
   0  12   3      127.53      108.79      2.58 o
   1  12   3      717.27      721.91      7.22 o
   2  12   3      517.82      497.39      4.98 o
   3  12   3      521.58      494.33      6.50 o
   4  12   3      368.16      380.74      8.80 o
   5  12   3      332.62      317.64      3.30 o
   6  12   3       42.03       35.82      1.71 o
   7  12   3        1.86        5.34      1.91 o
   8  12   3        1.39        3.78      1.69 o
   9  12   3       63.10       65.02      2.33 o
  10  12   3      191.29      213.84      3.70 o
 -11  13   3       84.29       93.36      2.03 o
 -10  13   3       48.48       51.23      1.85 o
  -9  13   3       46.39       38.15      1.82 o
  -8  13   3      145.82      165.95      3.00 o
  -7  13   3      809.79      731.69      5.36 o
  -6  13   3      101.19       80.25      2.14 o
  -5  13   3       99.90       89.81      1.89 o
  -4  13   3      243.81      221.03      4.12 o
  -3  13   3      248.51      237.50      4.61 o
  -2  13   3       52.66       55.23      2.47 o
  -1  13   3      298.28      310.63      5.13 o
   0  13   3      934.18      978.72      8.53 o
   1  13   3      271.40      274.27      4.24 o
   2  13   3       89.74       87.98      2.58 o
   3  13   3        1.02        2.83      2.28 o
   4  13   3       54.27       49.09      1.72 o
   5  13   3       85.18       87.45      2.02 o
   6  13   3      114.13      116.70      2.48 o
   7  13   3      393.02      395.07      4.82 o
   8  13   3        0.40        0.45      1.80 o
   9  13   3      202.88      213.24      3.28 o
  10  13   3       36.34       38.04      1.84 o
 -10  14   3       48.87       56.34      2.19 o
  -9  14   3     1465.48     1549.04      8.16 o
  -8  14   3      427.55      440.76      4.24 o
  -7  14   3      265.70      270.51      4.09 o
  -6  14   3        6.89        9.81      1.36 o
  -5  14   3        1.24        2.33      1.23 o
  -4  14   3      606.41      543.02      4.98 o
  -3  14   3     2365.79     2240.70     16.05 o
  -2  14   3      443.65      358.12      8.27 o
  -1  14   3        7.16       10.24      2.20 o
   0  14   3       62.30       53.68      2.97 o
   1  14   3      463.71      467.60      5.63 o
   2  14   3     1458.61     1457.23     11.09 o
   3  14   3     1122.52     1082.63      7.83 o
   4  14   3       23.42       23.93      1.56 o
   5  14   3      869.34      837.30      5.05 o
   6  14   3      691.21      703.89      5.80 o
   7  14   3      110.05      104.84      3.04 o
   8  14   3      141.48      150.43      3.43 o
   9  14   3       13.28       14.08      1.82 o
  10  14   3       61.66       72.20      3.21 o
 -10  15   3       11.96       15.10      1.46 o
  -9  15   3       14.50       13.58      1.53 o
  -8  15   3      120.42      121.19      2.88 o
  -7  15   3        9.42        7.35      2.06 o
  -6  15   3      253.30      221.76      3.68 o
  -5  15   3      143.20      141.30      2.50 o
  -4  15   3        0.80        1.66      1.31 o
  -3  15   3       45.77       36.83      1.56 o
  -2  15   3       49.46       44.74      1.83 o
  -1  15   3      574.16      560.60      5.08 o
   0  15   3      866.66      874.60      5.21 o
   1  15   3      201.02      177.82      2.50 o
   2  15   3      126.56      114.59      2.32 o
   3  15   3        3.68        5.45      1.35 o
   4  15   3       49.46       50.02      2.00 o
   5  15   3        3.42        2.91      1.51 o
   6  15   3      755.17      745.37      6.56 o
   7  15   3       86.69       85.80      2.96 o
   8  15   3       15.30       13.06      1.97 o
   9  15   3        2.60        1.41      1.31 o
  -9  16   3      268.25      302.76      5.47 o
  -8  16   3       46.08       50.17      1.96 o
  -7  16   3        0.77        0.59      1.89 o
  -6  16   3       92.56       80.65      2.49 o
  -5  16   3        0.20        0.95      1.78 o
  -4  16   3      154.67      144.83      2.47 o
  -3  16   3      243.77      217.43      2.83 o
  -2  16   3     1102.20     1062.12      6.34 o
  -1  16   3       13.98       14.38      1.47 o
   0  16   3      204.85      209.33      3.20 o
   1  16   3       76.95       70.77      2.22 o
   2  16   3      224.38      208.24      3.27 o
   3  16   3       81.37       85.53      2.23 o
   4  16   3      371.94      364.60      4.14 o
   5  16   3       40.32       43.29      1.94 o
   6  16   3       20.86       21.05      1.67 o
   7  16   3        2.90        4.99      1.80 o
   8  16   3      121.90      130.19      3.05 o
  -9  17   3       18.37       20.64      1.59 o
  -8  17   3       88.14       94.98      1.93 o
  -7  17   3      421.97      427.93      4.95 o
  -6  17   3        2.51        0.82      1.53 o
  -5  17   3      266.18      273.04      4.02 o
  -4  17   3      327.41      320.55      4.28 o
  -3  17   3        0.40        1.77      1.86 o
  -2  17   3        0.01        0.72      1.75 o
  -1  17   3       64.87       43.38      1.77 o
   0  17   3      460.38      442.60      4.87 o
   1  17   3     1781.03     1775.52      8.93 o
   2  17   3      739.61      719.09      7.31 o
   3  17   3       32.59       36.00      2.19 o
   4  17   3       56.42       51.36      2.35 o
   5  17   3      177.28      169.29      2.92 o
   6  17   3      832.51      889.47      5.40 o
   7  17   3      621.79      679.26      6.22 o
   8  17   3       62.93       65.40      2.11 o
  -8  18   3      142.05      148.42      2.65 o
  -7  18   3      314.11      345.12      3.37 o
  -6  18   3      268.65      262.71      3.76 o
  -5  18   3       42.75       38.76      2.17 o
  -4  18   3        0.37       -0.30      1.93 o
  -3  18   3      199.56      184.92      3.99 o
  -2  18   3      627.18      558.67      6.92 o
  -1  18   3      283.14      289.46      4.48 o
   0  18   3        4.54        3.60      2.26 o
   1  18   3       45.76       51.06      3.37 o
   2  18   3      107.71      106.53      3.52 o
   3  18   3        2.01        2.66      1.75 o
   4  18   3       72.13       64.92      2.22 o
   5  18   3      286.54      290.92      3.37 o
   6  18   3       89.44       87.57      2.57 o
   7  18   3       42.01       48.97      2.08 o
  -7  19   3      125.49      128.77      2.15 o
  -6  19   3       69.64       82.53      2.26 o
  -5  19   3      346.65      367.98      4.50 o
  -4  19   3      618.54      600.75      5.92 o
  -3  19   3       48.77       39.72      2.63 o
  -2  19   3       47.13       44.18      2.75 o
  -1  19   3        1.80        1.73      2.15 o
   0  19   3       99.58      101.43      3.84 o
   1  19   3       68.83       72.31      3.94 o
   2  19   3       69.26       68.53      4.02 o
   3  19   3       52.71       59.26      2.78 o
   4  19   3        8.17        8.05      1.65 o
   5  19   3      316.72      326.42      3.50 o
   6  19   3      302.91      332.19      4.53 o
  -6  20   3      308.54      331.41      4.36 o
  -5  20   3      162.62      184.00      4.25 o
  -4  20   3       47.84       58.15      2.10 o
  -3  20   3      153.56      155.83      3.65 o
  -2  20   3      462.78      445.43      6.41 o
  -1  20   3      332.51      337.36      6.67 o
   0  20   3       11.41       11.45      2.27 o
   1  20   3        6.92        5.20      2.62 o
   2  20   3       26.70       21.27      2.93 o
   3  20   3       12.69        8.88      2.70 o
   4  20   3       25.27       26.65      1.80 o
   5  20   3      231.28      251.37      5.01 o
  -5  21   3      168.88      162.70      4.59 o
  -4  21   3      521.93      539.02      9.19 o
  -3  21   3        5.52        3.87      2.23 o
  -2  21   3      146.11      159.14      4.41 o
  -1  21   3       49.91       57.28      3.17 o
   0  21   3        5.22        6.93      2.32 o
   1  21   3      257.80      263.62      6.60 o
   2  21   3      147.62      149.37      5.09 o
   3  21   3       19.10       23.03      2.44 o
   4  21   3      141.79      148.16      3.57 o
  -3  22   3        5.69        6.15      2.16 o
  -2  22   3      170.28      174.43      3.83 o
  -1  22   3       34.42       35.01      2.38 o
   0  22   3       29.42       34.48      2.90 o
   1  22   3       18.30       18.65      2.56 o
   2  22   3       14.07       13.79      3.67 o
 -13   0   4     1058.98     1155.15     11.05 o
 -12   0   4      892.71      987.26      6.94 o
 -11   0   4        5.01        4.26      1.58 o
 -10   0   4        5.09        2.94      1.45 o
  -9   0   4      153.87      144.12      2.71 o
  -8   0   4     1427.25     1295.38     14.35 o
  -7   0   4     2759.62     2774.91     30.48 o
  -6   0   4      188.74      154.14      5.91 o
  -5   0   4      348.15      275.71      4.24 o
  -4   0   4     1556.40     1769.30      9.25 o
  -3   0   4     1795.16     1835.26     15.08 o
  -2   0   4    11914.97    12965.77     82.80 o
  -1   0   4      149.05      124.53      2.75 o
   0   0   4      637.59      763.69      5.80 o
   1   0   4     1733.99     1848.01      8.55 o
   2   0   4     6775.69     7695.06     18.63 o
   3   0   4     4748.34     5051.73     26.94 o
   4   0   4     5780.82     5940.77     33.50 o
   5   0   4      615.28      592.27      8.07 o
   6   0   4      836.70      825.89     13.04 o
   7   0   4       57.34       67.71      4.00 o
   8   0   4       49.41       38.31      2.50 o
   9   0   4       82.65       79.30      3.62 o
  10   0   4      413.73      388.41      6.42 o
  11   0   4       43.64       55.41      3.37 o
  12   0   4      140.23      163.93      4.70 o
 -13   1   4       84.73       90.80      1.53 o
 -12   1   4       15.25       14.33      1.18 o
 -11   1   4       38.48       31.49      1.37 o
 -10   1   4        3.91        2.87      1.08 o
  -9   1   4       28.13       22.19      1.17 o
  -8   1   4       17.08       19.04      2.46 o
  -7   1   4       53.02       40.88      2.62 o
  -6   1   4      189.26      198.85      3.26 o
  -5   1   4     1722.63     1703.30      6.81 o
  -4   1   4      361.10      373.18      3.35 o
  -3   1   4      615.38      652.97      4.89 o
  -2   1   4      739.13      765.81      4.52 o
  -1   1   4      223.98      230.84      2.44 o
   0   1   4      373.89      471.91      3.07 o
   1   1   4       29.30       30.60      1.14 o
   2   1   4      971.96     1079.20      6.13 o
   3   1   4     3167.57     3440.27     14.54 o
   4   1   4      293.59      303.04      3.75 o
   5   1   4      193.15      160.13      3.10 o
   6   1   4      332.49      316.91      6.05 o
   7   1   4        1.79        3.41      2.09 o
   8   1   4       78.63       74.03      2.00 o
   9   1   4       36.81       25.62      1.88 o
  10   1   4       18.73       22.55      2.25 o
  11   1   4       22.55       21.47      1.79 o
  12   1   4        0.03        0.08      1.39 o
 -13   2   4      783.38      881.74      6.47 o
 -12   2   4      179.67      183.32      2.22 o
 -11   2   4       83.03       75.20      1.87 o
 -10   2   4       45.94       50.40      1.50 o
  -9   2   4       52.74       57.53      1.56 o
  -8   2   4     2806.99     2640.56     14.32 o
  -7   2   4      965.61      945.70      9.77 o
  -6   2   4       12.20       18.80      1.66 o
  -5   2   4       14.46       18.18      1.19 o
  -4   2   4     1060.90     1159.46      6.23 o
  -3   2   4     3542.63     3718.85     16.72 o
  -2   2   4     1171.18     1217.42      7.00 o
  -1   2   4       65.99       52.99      1.77 o
   0   2   4      283.23      380.30      3.09 o
   1   2   4      467.43      421.55      3.28 o
   2   2   4      573.93      589.00      4.43 o
   3   2   4       89.39      107.51      2.70 o
   4   2   4     2875.15     3103.48     15.18 o
   5   2   4      793.60      784.82      6.69 o
   6   2   4      447.49      461.54      5.94 o
   7   2   4       76.63       76.38      3.15 o
   8   2   4       25.16       33.74      1.77 o
   9   2   4       11.85       15.12      2.13 o
  10   2   4       76.81       75.86      2.88 o
  11   2   4       46.84       57.57      2.21 o
  12   2   4       15.09        9.59      1.70 o
 -13   3   4      123.55      121.18      2.00 o
 -12   3   4      111.62      106.32      1.88 o
 -11   3   4      145.14      140.59      2.26 o
 -10   3   4       88.40       68.55      1.88 o
  -9   3   4     1071.02      930.47      4.85 o
  -8   3   4       87.19       76.85      3.24 o
  -7   3   4       95.98       77.89      2.73 o
  -6   3   4      211.30      210.41      3.16 o
  -5   3   4      301.75      313.16      3.95 o
  -4   3   4     1359.10     1411.82      9.16 o
  -3   3   4      305.69      217.15      2.98 o
  -2   3   4      150.03      146.61      2.46 o
  -1   3   4        2.57        7.31      1.27 o
   0   3   4      155.37      228.61      2.43 o
   1   3   4     5497.16     6068.00     19.09 o
   2   3   4      569.02      501.07      4.24 o
   3   3   4      878.01      774.03      6.93 o
   4   3   4      737.38      765.19      6.33 o
   5   3   4      639.29      632.87      6.16 o
   6   3   4      303.74      301.22      5.68 o
   7   3   4      674.89      623.27      8.13 o
   8   3   4        1.26        2.28      1.47 o
   9   3   4       97.19      100.26      3.04 o
  10   3   4        2.72        0.81      1.94 o
  11   3   4        0.33        0.12      1.83 o
  12   3   4        5.01        4.69      1.58 o
 -13   4   4       87.29       89.19      2.02 o
 -12   4   4      304.04      335.93      2.95 o
 -11   4   4       91.23       78.17      1.90 o
 -10   4   4       15.51       17.06      1.46 o
  -9   4   4      485.24      392.72      3.45 o
  -8   4   4        8.14        9.57      1.97 o
  -7   4   4       22.95       30.16      2.12 o
  -6   4   4       94.42       98.82      2.51 o
  -5   4   4     1733.50     1757.22      8.50 o
  -4   4   4      921.75      923.63      4.91 o
  -3   4   4      270.39      239.54      2.77 o
  -2   4   4      853.27      847.57      6.95 o
  -1   4   4        1.61        3.39      1.40 o
   0   4   4      689.69      730.22      4.11 o
   1   4   4       17.71       22.56      2.23 o
   2   4   4      304.75      320.52      3.92 o
   3   4   4     1438.93     1467.62     14.27 o
   4   4   4      866.04      888.73      7.50 o
   5   4   4      688.02      677.79      7.29 o
   6   4   4      804.40      828.75     13.65 o
   7   4   4       28.67       35.55      2.34 o
   8   4   4      579.10      525.59      4.61 o
   9   4   4      255.43      238.71      4.11 o
  10   4   4        7.91        6.39      1.98 o
  11   4   4      252.32      255.77      4.24 o
  12   4   4       50.87       68.07      3.71 o
 -13   5   4      281.45      343.21      3.91 o
 -12   5   4      101.49       91.30      2.10 o
 -11   5   4       85.20       81.00      2.20 o
 -10   5   4      149.40      127.53      2.70 o
  -9   5   4        8.31        6.73      1.19 o
  -8   5   4        5.84        4.28      1.08 o
  -7   5   4      282.23      249.50      4.13 o
  -6   5   4      339.94      343.50      3.69 o
  -5   5   4     1371.36     1271.74      6.25 o
  -4   5   4     2095.81     2106.20      9.82 o
  -3   5   4      146.86      123.30      2.33 o
  -2   5   4      636.36      653.96      4.56 o
  -1   5   4       12.18       10.72      1.48 o
   0   5   4       67.15       48.34      1.55 o
   1   5   4     5917.25     6188.09     36.81 o
   2   5   4      775.30      765.05      6.42 o
   3   5   4       13.05        9.66      1.71 o
   4   5   4       80.38       75.23      2.97 o
   5   5   4      863.09      807.05      7.78 o
   6   5   4     1281.64     1270.49     11.13 o
   7   5   4     1799.51     1754.77      6.90 o
   8   5   4      280.63      258.28      3.39 o
   9   5   4       28.99       24.27      2.18 o
  10   5   4      165.36      156.86      3.58 o
  11   5   4        6.55        4.29      1.58 o
 -12   6   4       10.89       11.73      1.31 o
 -11   6   4        4.86       10.67      1.44 o
 -10   6   4      335.66      308.99      3.99 o
  -9   6   4       67.57       64.41      1.97 o
  -8   6   4      201.36      194.92      2.39 o
  -7   6   4       84.34       77.95      2.57 o
  -6   6   4     2585.11     2491.19     16.86 o
  -5   6   4     2444.66     2464.32     19.70 o
  -4   6   4       15.28        9.96      1.51 o
  -3   6   4       83.04       82.50      2.12 o
  -2   6   4       70.49       59.74      2.00 o
  -1   6   4      291.92      305.02      4.75 o
   0   6   4     1191.63     1214.91      6.76 o
   1   6   4      137.10      133.16      2.30 o
   2   6   4     1142.79     1266.67      7.57 o
   3   6   4      754.78      745.29      7.44 o
   4   6   4      138.69      134.03      3.70 o
   5   6   4      386.96      380.74      6.11 o
   6   6   4        0.52        2.22      2.50 o
   7   6   4       27.05       26.59      1.67 o
   8   6   4       27.88       34.62      1.76 o
   9   6   4      206.74      211.39      4.26 o
  10   6   4      119.33      102.83      3.33 o
  11   6   4        0.04        0.13      1.53 o
 -12   7   4      146.45      161.05      2.28 o
 -11   7   4       61.95       57.35      1.88 o
 -10   7   4       13.15       13.91      1.61 o
  -9   7   4      140.75      125.06      2.47 o
  -8   7   4      145.24      127.52      2.08 o
  -7   7   4      366.31      340.88      5.49 o
  -6   7   4      176.00      146.92      2.72 o
  -5   7   4       20.57       18.91      1.63 o
  -4   7   4     2547.15     2542.44     16.56 o
  -3   7   4     2854.70     2898.25     13.93 o
  -2   7   4       19.47       33.67      1.83 o
  -1   7   4     1728.96     1924.21     12.17 o
   0   7   4      449.14      492.30      4.61 o
   1   7   4     3303.24     3573.17     16.69 o
   2   7   4     2193.41     2233.88     11.05 o
   3   7   4       41.24       29.75      2.10 o
   4   7   4       43.30       47.25      2.76 o
   5   7   4      333.32      292.51      5.84 o
   6   7   4       64.60       60.81      3.65 o
   7   7   4      987.53      931.89      7.18 o
   8   7   4      268.03      246.84      3.73 o
   9   7   4        0.86        1.87      1.97 o
  10   7   4       21.12       18.60      2.12 o
  11   7   4       16.44       18.23      1.74 o
 -12   8   4       90.82       94.37      2.03 o
 -11   8   4      682.20      681.02      4.51 o
 -10   8   4      489.31      486.47      4.33 o
  -9   8   4        2.14        2.39      1.64 o
  -8   8   4        2.04        3.78      1.20 o
  -7   8   4      110.76      110.61      2.00 o
  -6   8   4      734.19      693.34      9.86 o
  -5   8   4     2546.98     2483.61     11.62 o
  -4   8   4     1861.19     1798.21     10.67 o
  -3   8   4      249.91      249.06      3.41 o
  -2   8   4       45.77       44.44      2.03 o
  -1   8   4      220.12      246.50      3.65 o
   0   8   4      360.96      339.16      3.78 o
   1   8   4        0.96        2.20      1.51 o
   2   8   4       13.73       19.32      1.60 o
   3   8   4      215.49      215.56      4.00 o
   4   8   4       65.22       56.95      2.69 o
   5   8   4      148.44      149.48      4.54 o
   6   8   4      243.07      224.50      3.17 o
   7   8   4      122.57      115.53      2.68 o
   8   8   4      225.91      209.13      3.96 o
   9   8   4       67.61       58.84      3.01 o
  10   8   4      104.89       99.51      3.07 o
  11   8   4        6.41        9.05      1.51 o
 -12   9   4      116.80      124.90      2.80 o
 -11   9   4       27.72       29.94      1.55 o
 -10   9   4       20.28       20.64      1.67 o
  -9   9   4      270.16      261.16      3.66 o
  -8   9   4      146.15      123.06      2.22 o
  -7   9   4     1123.41     1107.14      5.16 o
  -6   9   4      655.55      576.23      7.75 o
  -5   9   4       39.67       40.14      2.56 o
  -4   9   4       52.86       51.21      2.82 o
  -3   9   4      643.07      633.19      5.80 o
  -2   9   4       76.71       74.03      2.63 o
  -1   9   4      101.84       75.90      2.63 o
   0   9   4       38.53       23.29      2.10 o
   1   9   4      803.98      883.74      9.27 o
   2   9   4      117.30      104.52      2.58 o
   3   9   4      194.18      173.59      3.78 o
   4   9   4      693.69      732.66      8.73 o
   5   9   4      514.50      487.01      8.76 o
   6   9   4      157.29      167.33      2.61 o
   7   9   4      129.73      131.11      3.13 o
   8   9   4       88.99       94.21      3.24 o
   9   9   4       31.50       28.64      2.50 o
  10   9   4        0.49        0.99      1.78 o
  11   9   4        5.74        9.34      1.86 o
 -11  10   4      164.81      169.41      2.75 o
 -10  10   4      166.74      176.30      2.82 o
  -9  10   4      213.38      209.73      3.11 o
  -8  10   4      339.07      316.58      3.38 o
  -7  10   4      482.98      448.38      4.00 o
  -6  10   4     1400.36     1327.35      8.92 o
  -5  10   4     1361.27     1281.16     15.01 o
  -4  10   4      227.75      225.74      5.47 o
  -3  10   4        0.67        1.29      2.03 o
  -2  10   4      132.00      119.57      3.51 o
  -1  10   4       54.78       57.63      2.59 o
   0  10   4      829.48      861.45     12.03 o
   1  10   4      122.96      111.47      2.92 o
   2  10   4      829.13      824.77     10.17 o
   3  10   4       36.91       37.66      2.28 o
   4  10   4      113.59      120.30      3.81 o
   5  10   4      317.53      302.11      3.31 o
   6  10   4        1.15        2.78      1.30 o
   7  10   4       95.59       92.25      2.83 o
   8  10   4       75.91       79.29      3.00 o
   9  10   4      137.40      128.86      3.56 o
  10  10   4      219.15      239.66      4.99 o
 -11  11   4      130.04      158.77      2.69 o
 -10  11   4       20.59       21.47      1.72 o
  -9  11   4      284.99      283.92      3.62 o
  -8  11   4        3.84        4.87      1.48 o
  -7  11   4      665.23      632.49      5.04 o
  -6  11   4     1974.65     1907.61     10.35 o
  -5  11   4       81.09       73.34      2.88 o
  -4  11   4      688.15      651.15      8.86 o
  -3  11   4     1173.44     1103.60     12.61 o
  -2  11   4      277.05      262.95      5.90 o
  -1  11   4     1273.56     1250.89     14.57 o
   0  11   4      144.87      129.56      3.44 o
   1  11   4      108.77       77.55      2.46 o
   2  11   4        4.99        6.58      1.73 o
   3  11   4       49.72       46.46      2.43 o
   4  11   4      679.89      627.82      7.01 o
   5  11   4     1688.33     1636.56     11.04 o
   6  11   4       71.64       66.28      2.04 o
   7  11   4       15.47       13.78      2.16 o
   8  11   4        1.56        1.75      1.92 o
   9  11   4       78.75       89.79      3.01 o
  10  11   4        1.73        0.26      1.72 o
 -11  12   4       13.95       14.07      1.67 o
 -10  12   4       35.54       40.68      1.72 o
  -9  12   4      129.56      125.24      2.89 o
  -8  12   4      313.92      297.08      3.94 o
  -7  12   4       89.79       96.56      2.82 o
  -6  12   4      102.29       87.10      2.30 o
  -5  12   4      211.24      221.01      2.90 o
  -4  12   4      209.97      192.88      4.36 o
  -3  12   4        0.38        0.31      1.94 o
  -2  12   4      312.63      334.32      5.45 o
  -1  12   4      128.79      116.69      3.48 o
   0  12   4       21.50       21.34      2.52 o
   1  12   4        3.70        3.33      1.96 o
   2  12   4        5.28        4.42      1.75 o
   3  12   4      207.45      194.20      2.92 o
   4  12   4       14.18       15.14      1.39 o
   5  12   4        1.71        3.19      1.44 o
   6  12   4      514.10      495.56      4.56 o
   7  12   4        1.14        1.86      1.84 o
   8  12   4      168.71      178.12      3.70 o
   9  12   4       74.05       73.02      2.68 o
  10  12   4        0.23       -0.65      1.66 o
 -10  13   4       25.98       28.70      1.46 o
  -9  13   4       90.37       87.40      2.29 o
  -8  13   4       11.76       16.11      1.73 o
  -7  13   4      242.37      251.67      3.94 o
  -6  13   4      800.24      778.42      6.15 o
  -5  13   4      215.42      189.14      2.74 o
  -4  13   4       82.65       79.38      2.67 o
  -3  13   4        5.30       13.66      1.29 o
  -2  13   4      606.69      585.10      7.03 o
  -1  13   4     1395.34     1278.11     13.94 o
   0  13   4     1712.39     1624.18     22.61 o
   1  13   4      129.01      113.87      3.20 o
   2  13   4       48.81       52.06      1.88 o
   3  13   4      455.07      416.16      4.86 o
   4  13   4     2412.86     2366.76      9.74 o
   5  13   4     1046.96     1057.98      7.78 o
   6  13   4       86.57       80.47      2.42 o
   7  13   4       43.24       46.36      2.35 o
   8  13   4       29.79       34.05      2.19 o
   9  13   4      262.56      272.41      3.80 o
 -10  14   4       25.07       28.57      1.48 o
  -9  14   4       32.01       32.04      1.72 o
  -8  14   4        7.10        5.76      1.42 o
  -7  14   4       70.55       76.18      2.39 o
  -6  14   4        2.01        1.27      1.66 o
  -5  14   4      150.63      137.98      2.92 o
  -4  14   4      195.08      180.44      2.91 o
  -3  14   4      129.79      125.27      2.52 o
  -2  14   4        2.56        5.41      1.41 o
  -1  14   4      201.10      197.23      2.82 o
   0  14   4      359.27      333.07      3.97 o
   1  14   4      242.60      218.97      3.15 o
   2  14   4      169.73      172.63      2.88 o
   3  14   4      257.94      254.68      3.47 o
   4  14   4        0.43        0.50      1.55 o
   5  14   4        0.01        1.35      1.64 o
   6  14   4      532.56      534.86      4.95 o
   7  14   4       40.01       44.04      2.44 o
   8  14   4       85.01       82.29      2.44 o
   9  14   4       33.42       30.29      1.89 o
  -9  15   4      131.60      132.34      2.43 o
  -8  15   4        2.64        3.53      1.54 o
  -7  15   4      291.46      284.50      3.63 o
  -6  15   4      335.75      356.63      4.11 o
  -5  15   4       37.56       30.97      2.10 o
  -4  15   4      148.58      133.79      2.64 o
  -3  15   4       11.75        7.74      1.46 o
  -2  15   4      509.72      490.70      4.93 o
  -1  15   4      796.19      745.42      5.69 o
   0  15   4       31.97       25.30      1.73 o
   1  15   4       75.15       61.31      2.06 o
   2  15   4      365.30      342.64      3.93 o
   3  15   4       49.31       52.29      1.99 o
   4  15   4     1621.47     1624.64      9.12 o
   5  15   4       19.85       20.88      1.78 o
   6  15   4      108.98      103.07      2.63 o
   7  15   4        1.02        0.52      1.55 o
   8  15   4        1.47        2.24      1.38 o
  -9  16   4       30.58       28.90      1.51 o
  -8  16   4       20.79       29.35      1.85 o
  -7  16   4       46.59       52.42      1.94 o
  -6  16   4      646.73      661.65      5.51 o
  -5  16   4      479.64      496.29      5.42 o
  -4  16   4      216.71      222.77      3.98 o
  -3  16   4       13.80       12.77      1.97 o
  -2  16   4      168.43      154.11      3.83 o
  -1  16   4      626.29      600.73      5.26 o
   0  16   4      489.98      478.11      5.21 o
   1  16   4       48.16       38.23      2.71 o
   2  16   4      499.23      457.23      5.50 o
   3  16   4      396.11      406.58      5.35 o
   4  16   4      127.09      131.70      3.10 o
   5  16   4        0.05        0.69      1.57 o
   6  16   4       81.23       79.84      2.08 o
   7  16   4      132.52      125.60      2.33 o
   8  16   4       89.50       85.80      2.88 o
  -8  17   4        2.26        3.07      1.23 o
  -7  17   4      538.94      574.00      5.42 o
  -6  17   4      124.95      122.68      2.84 o
  -5  17   4        2.69        2.95      1.87 o
  -4  17   4      356.75      326.64      4.91 o
  -3  17   4        3.73        2.61      2.41 o
  -2  17   4        0.44        1.11      2.04 o
  -1  17   4      250.43      221.55      4.34 o
   0  17   4     1454.88     1378.34      9.61 o
   1  17   4       24.47       23.07      2.43 o
   2  17   4      914.86      947.13      8.01 o
   3  17   4        0.36        1.59      2.09 o
   4  17   4      230.29      235.78      3.63 o
   5  17   4       50.35       50.34      1.98 o
   6  17   4        3.34        4.61      1.43 o
   7  17   4       88.65       87.60      3.84 o
  -7  18   4      146.86      166.64      2.56 o
  -6  18   4      277.21      302.28      3.58 o
  -5  18   4      486.26      470.67      5.92 o
  -4  18   4      339.40      337.81      5.21 o
  -3  18   4       94.31       89.87      3.34 o
  -2  18   4      223.83      222.52      4.21 o
  -1  18   4        2.23        2.02      2.29 o
   0  18   4      302.15      300.64      5.25 o
   1  18   4      791.50      782.34      7.10 o
   2  18   4        7.76        7.02      2.42 o
   3  18   4       44.75       50.00      2.52 o
   4  18   4       43.59       40.78      1.83 o
   5  18   4       30.09       31.04      1.74 o
   6  18   4      296.52      305.58      4.48 o
  -6  19   4        4.49       10.03      1.43 o
  -5  19   4       16.43       17.08      1.93 o
  -4  19   4      829.71      890.14      7.25 o
  -3  19   4      163.31      189.94      5.29 o
  -2  19   4        7.06        2.64      2.72 o
  -1  19   4       26.04       25.86      2.63 o
   0  19   4       43.48       45.09      2.92 o
   1  19   4       71.76       77.31      2.97 o
   2  19   4       86.17       86.55      3.49 o
   3  19   4       45.00       43.80      2.17 o
   4  19   4        0.01        0.17      1.36 o
   5  19   4       63.02       59.07      1.93 o
  -5  20   4      723.22      825.53      7.25 o
  -4  20   4      129.49      127.83      3.84 o
  -3  20   4       15.89       15.30      2.56 o
  -2  20   4      198.22      185.37      4.87 o
  -1  20   4       49.11       42.26      2.57 o
   0  20   4      250.56      267.96      4.23 o
   1  20   4      285.77      306.33      4.94 o
   2  20   4        0.52       -0.03      1.96 o
   3  20   4        8.23        8.83      1.71 o
   4  20   4      100.68      110.32      2.94 o
  -4  21   4      134.54      137.43      4.04 o
  -3  21   4      259.42      281.23      7.35 o
  -2  21   4      134.10      143.64      4.67 o
  -1  21   4      125.90      141.50      3.30 o
   0  21   4      274.32      287.12      6.69 o
   1  21   4      723.93      800.02      9.71 o
   2  21   4      449.75      499.49      6.12 o
 -12   1   5       26.97       23.01      1.42 o
 -11   1   5      579.84      559.18      4.02 o
 -10   1   5        1.08        1.98      1.28 o
  -9   1   5       25.89       20.19      1.24 o
  -8   1   5        5.57       10.89      1.09 o
  -7   1   5        8.08        8.05      2.16 o
  -6   1   5     1208.33     1089.80      7.68 o
  -5   1   5     2017.51     1954.06     12.80 o
  -4   1   5       53.73       52.39      2.58 o
  -3   1   5      134.97      128.11      2.54 o
  -2   1   5      416.39      406.15      4.22 o
  -1   1   5     2580.18     2631.40      9.98 o
   0   1   5     6600.78     6938.53     33.01 o
   1   1   5      280.31      247.84      3.96 o
   2   1   5       81.92       96.92      2.46 o
   3   1   5      294.12      302.03      4.91 o
   4   1   5       92.44       83.45      3.31 o
   5   1   5      124.31      110.45      3.64 o
   6   1   5     2811.32     2806.82     21.41 o
   7   1   5       55.67       54.25      1.86 o
   8   1   5       25.97       20.67      1.75 o
   9   1   5        0.07        0.60      1.50 o
  10   1   5      150.66      155.15      2.72 o
  11   1   5      113.99      128.86      2.66 o
 -12   2   5      286.74      305.06      2.86 o
 -11   2   5      286.81      281.90      2.99 o
 -10   2   5      330.62      320.22      3.28 o
  -9   2   5      388.77      315.89      2.86 o
  -8   2   5        1.85        1.80      1.07 o
  -7   2   5      166.97      166.56      6.04 o
  -6   2   5        5.95        5.32      1.81 o
  -5   2   5      677.11      637.82      5.55 o
  -4   2   5      255.45      240.36      3.66 o
  -3   2   5      108.85      124.20      2.60 o
  -2   2   5      379.74      394.33      4.71 o
  -1   2   5      148.49      173.18      2.98 o
   0   2   5       49.86       61.41      1.93 o
   1   2   5      726.78      811.93      8.82 o
   2   2   5       28.90       32.64      1.85 o
   3   2   5        5.00        4.52      1.62 o
   4   2   5     1613.54     1660.55     11.82 o
   5   2   5      636.88      636.56     10.23 o
   6   2   5       22.47       20.72      2.70 o
   7   2   5       53.13       48.34      2.08 o
   8   2   5        1.06        1.61      1.70 o
   9   2   5       62.13       62.74      2.10 o
  10   2   5      202.52      194.13      3.32 o
  11   2   5       55.91       44.03      1.88 o
 -12   3   5        7.84        7.70      1.23 o
 -11   3   5      440.90      457.52      3.80 o
 -10   3   5      205.48      214.48      2.92 o
  -9   3   5        7.41        4.92      1.21 o
  -8   3   5      379.40      394.56      3.13 o
  -7   3   5      116.42       94.27      3.69 o
  -6   3   5     1994.95     1859.53     19.47 o
  -5   3   5     1101.50     1086.30      6.41 o
  -4   3   5      195.93      218.88      3.10 o
  -3   3   5       31.91       35.57      1.83 o
  -2   3   5      398.96      429.29      6.18 o
  -1   3   5      915.13      973.10      7.59 o
   0   3   5     1919.14     2046.40     10.17 o
   1   3   5      131.91      151.54      2.39 o
   2   3   5       21.67       15.20      1.62 o
   3   3   5       12.42       11.58      1.76 o
   4   3   5      405.53      398.65      7.15 o
   5   3   5      208.13      203.95      4.61 o
   6   3   5        1.59        1.96      1.69 o
   7   3   5      174.13      158.78      2.82 o
   8   3   5      223.02      210.22      3.64 o
   9   3   5       70.73       64.16      2.41 o
  10   3   5      276.41      282.01      4.10 o
  11   3   5       29.98       33.09      2.13 o
 -12   4   5       93.97       94.49      1.87 o
 -11   4   5      312.84      340.49      3.30 o
 -10   4   5     1033.06     1044.74      6.20 o
  -9   4   5     1897.80     1826.56      8.20 o
  -8   4   5       14.08        5.23      1.09 o
  -7   4   5       92.83       87.45      3.65 o
  -6   4   5      387.33      374.21      6.18 o
  -5   4   5     1671.36     1595.52     11.37 o
  -4   4   5      360.43      351.76      3.75 o
  -3   4   5      513.31      538.32      4.57 o
  -2   4   5      663.42      711.15      5.74 o
  -1   4   5        6.23       11.63      2.00 o
   0   4   5       49.54       37.16      1.55 o
   1   4   5      435.54      460.42      4.51 o
   2   4   5      357.71      386.23      4.39 o
   3   4   5       56.95       56.18      2.45 o
   4   4   5     1577.07     1570.49     13.95 o
   5   4   5      413.04      413.47      9.58 o
   6   4   5        1.07        2.67      1.52 o
   7   4   5      472.07      474.86      4.39 o
   8   4   5      327.15      319.59      4.11 o
   9   4   5      761.94      786.47      6.42 o
  10   4   5       56.57       64.80      2.42 o
  11   4   5        5.84        6.54      1.68 o
 -12   5   5        8.75        8.43      1.11 o
 -11   5   5       30.97       38.77      1.76 o
 -10   5   5      343.61      309.26      3.42 o
  -9   5   5       25.93       29.25      1.61 o
  -8   5   5       22.46       23.54      1.29 o
  -7   5   5        0.93        1.57      1.12 o
  -6   5   5       45.43       53.95      2.31 o
  -5   5   5       32.52       38.48      1.75 o
  -4   5   5     1862.22     1835.36     11.39 o
  -3   5   5      969.11      936.97     12.86 o
  -2   5   5      268.45      247.99      3.87 o
  -1   5   5      100.66      123.80      3.23 o
   0   5   5        6.62        5.85      1.25 o
   1   5   5      179.74      178.92      2.63 o
   2   5   5      347.29      374.19      4.42 o
   3   5   5       12.81       15.44      1.83 o
   4   5   5      135.85      133.07      4.07 o
   5   5   5     1648.58     1699.09     20.59 o
   6   5   5       92.29       86.20      2.18 o
   7   5   5      120.27      116.39      2.46 o
   8   5   5      167.89      162.65      3.37 o
   9   5   5       47.75       41.25      2.29 o
  10   5   5       10.99        6.97      1.90 o
  11   5   5      181.63      184.76      4.04 o
 -12   6   5       20.10       15.53      1.16 o
 -11   6   5       23.17       27.58      1.68 o
 -10   6   5      662.39      677.87      4.68 o
  -9   6   5     1283.68     1182.86      6.13 o
  -8   6   5       23.83       18.15      1.35 o
  -7   6   5       13.69       17.48      1.30 o
  -6   6   5      148.21      139.52      3.09 o
  -5   6   5       20.93       21.10      1.86 o
  -4   6   5      431.03      408.38      4.25 o
  -3   6   5       50.91       35.93      2.16 o
  -2   6   5      112.01      102.82      2.84 o
  -1   6   5       29.69       39.47      2.14 o
   0   6   5      109.32      110.39      2.87 o
   1   6   5       66.59       71.64      1.98 o
   2   6   5      432.28      425.37      4.78 o
   3   6   5     1412.98     1486.43      9.13 o
   4   6   5     2292.10     2276.60     12.52 o
   5   6   5        8.96       10.69      2.96 o
   6   6   5        0.01        1.30      1.28 o
   7   6   5      154.22      122.15      2.51 o
   8   6   5       81.38       75.54      2.57 o
   9   6   5      217.00      222.05      4.73 o
  10   6   5      327.47      319.59      5.21 o
  11   6   5        3.90        1.64      2.12 o
 -12   7   5        7.64        5.88      1.30 o
 -11   7   5       15.82       19.04      1.48 o
 -10   7   5       34.24       35.11      1.69 o
  -9   7   5      321.34      283.19      3.28 o
  -8   7   5      228.90      204.50      2.78 o
  -7   7   5       64.04       61.51      1.95 o
  -6   7   5     1272.52     1199.73     12.06 o
  -5   7   5       25.94       24.70      1.99 o
  -4   7   5     1120.93     1081.85      6.77 o
  -3   7   5     2195.00     2190.87     14.06 o
  -2   7   5     2448.39     2360.60     14.34 o
  -1   7   5       35.99       28.16      2.24 o
   0   7   5       13.24       23.80      2.21 o
   1   7   5       82.30       62.88      2.08 o
   2   7   5      931.59      890.36      6.96 o
   3   7   5     1124.30     1038.68     12.49 o
   4   7   5      530.47      525.44      6.49 o
   5   7   5      180.84      178.93      2.34 o
   6   7   5      268.04      256.28      2.99 o
   7   7   5      148.67      142.36      2.71 o
   8   7   5      767.14      794.37      7.84 o
   9   7   5       49.46       48.53      2.46 o
  10   7   5        2.77        1.58      1.63 o
 -11   8   5        7.73        8.89      1.49 o
 -10   8   5      315.70      326.26      3.83 o
  -9   8   5       13.42       17.75      1.89 o
  -8   8   5        9.21        8.79      1.66 o
  -7   8   5      181.24      165.27      3.10 o
  -6   8   5      276.70      252.56      3.01 o
  -5   8   5      605.90      579.88      6.17 o
  -4   8   5      727.91      697.64      8.10 o
  -3   8   5       65.52       68.54      2.82 o
  -2   8   5      379.46      369.17      4.98 o
  -1   8   5     1158.74     1151.04     10.99 o
   0   8   5      181.89      181.42      4.65 o
   1   8   5       22.84       12.40      1.79 o
   2   8   5      163.35      128.82      3.23 o
   3   8   5       64.46       63.14      2.66 o
   4   8   5       17.68       23.12      2.51 o
   5   8   5       46.67       42.72      1.48 o
   6   8   5      150.34      140.90      2.51 o
   7   8   5      377.81      368.14      5.75 o
   8   8   5       19.90       29.56      2.63 o
   9   8   5      208.44      235.99      4.26 o
  10   8   5       60.40       66.13      2.29 o
 -11   9   5        0.38        0.02      1.31 o
 -10   9   5        9.11        5.21      1.57 o
  -9   9   5      235.20      243.45      3.67 o
  -8   9   5      322.26      309.68      4.22 o
  -7   9   5        2.00        4.12      1.48 o
  -6   9   5       35.57       34.35      1.77 o
  -5   9   5      657.48      621.70      7.90 o
  -4   9   5     1781.96     1710.68     12.50 o
  -3   9   5     5216.60     5230.70     23.83 o
  -2   9   5      844.69      804.64      7.56 o
  -1   9   5      351.03      387.41      5.51 o
   0   9   5      513.29      520.10      7.30 o
   1   9   5        4.08        5.38      1.62 o
   2   9   5      461.89      461.90      7.80 o
   3   9   5     1034.43     1062.70      8.37 o
   4   9   5      137.53      130.36      2.02 o
   5   9   5       82.12       79.17      1.88 o
   6   9   5      473.82      464.32      4.05 o
   7   9   5      341.81      351.69      5.14 o
   8   9   5      118.98      126.59      3.37 o
   9   9   5      104.06      107.10      3.51 o
  10   9   5        0.05       -0.23      1.57 o
 -11  10   5       46.12       43.90      1.62 o
 -10  10   5       44.54       45.61      1.91 o
  -9  10   5       27.12       26.37      1.80 o
  -8  10   5      177.62      181.03      3.63 o
  -7  10   5      855.00      819.89      5.86 o
  -6  10   5      547.91      522.13      4.22 o
  -5  10   5       95.64       95.08      2.16 o
  -4  10   5     3185.03     3085.70     15.62 o
  -3  10   5        0.36        2.79      2.04 o
  -2  10   5     1401.36     1426.91      9.92 o
  -1  10   5     1401.22     1365.60     13.79 o
   0  10   5        0.20        3.76      2.17 o
   1  10   5      345.43      330.78      5.87 o
   2  10   5      295.13      280.31      5.02 o
   3  10   5      276.43      263.25      3.24 o
   4  10   5        7.13        7.61      1.25 o
   5  10   5      120.09      115.53      2.33 o
   6  10   5      319.05      300.13      3.68 o
   7  10   5      536.34      571.28      6.94 o
   8  10   5        4.72        7.45      1.88 o
   9  10   5       41.21       39.30      2.59 o
  10  10   5       14.61       15.99      2.36 o
 -11  11   5        0.87       -0.53      1.95 o
 -10  11   5        5.13        7.62      1.53 o
  -9  11   5        8.41        5.22      1.84 o
  -8  11   5      186.69      163.32      3.74 o
  -7  11   5        1.75        4.08      1.61 o
  -6  11   5      122.07      113.26      2.39 o
  -5  11   5      898.12      837.07      5.19 o
  -4  11   5      218.17      207.65      3.13 o
  -3  11   5        1.58        1.51      1.45 o
  -2  11   5      263.73      238.72      4.87 o
  -1  11   5      145.37      130.25      5.39 o
   0  11   5      356.56      331.37      5.34 o
   1  11   5      256.30      244.43      6.69 o
   2  11   5      158.27      145.25      2.02 o
   3  11   5     1307.09     1248.39      5.88 o
   4  11   5        5.59        7.47      1.31 o
   5  11   5      415.58      421.09      3.73 o
   6  11   5       48.02       46.37      2.08 o
   7  11   5        4.42        3.81      2.22 o
   8  11   5       47.32       53.17      2.40 o
   9  11   5       98.62       99.56      3.06 o
 -10  12   5      105.22      126.07      2.54 o
  -9  12   5       54.73       53.72      2.10 o
  -8  12   5       90.30       84.00      2.44 o
  -7  12   5      138.76      131.05      3.31 o
  -6  12   5       29.86       31.20      2.47 o
  -5  12   5        0.71        0.87      1.38 o
  -4  12   5       14.39       16.44      1.51 o
  -3  12   5       44.32       36.98      1.63 o
  -2  12   5      423.72      371.18      3.62 o
  -1  12   5      721.60      656.78      4.67 o
   0  12   5       25.62       33.46      1.53 o
   1  12   5       36.34       24.33      1.32 o
   2  12   5       28.41       31.54      1.43 o
   3  12   5        1.58        3.09      1.28 o
   4  12   5      208.70      187.24      2.79 o
   5  12   5      102.32       98.25      2.74 o
   6  12   5      464.42      462.83      4.73 o
   7  12   5      844.32      881.00      7.77 o
   8  12   5      200.73      201.63      3.36 o
   9  12   5       31.42       38.49      2.10 o
 -10  13   5       48.78       52.05      2.09 o
  -9  13   5        0.82        3.17      1.42 o
  -8  13   5       33.60       33.67      2.00 o
  -7  13   5       21.56       19.01      2.02 o
  -6  13   5      258.56      233.10      5.32 o
  -5  13   5       21.25       21.09      1.78 o
  -4  13   5        0.29        1.03      1.33 o
  -3  13   5        0.33        2.16      1.38 o
  -2  13   5       64.33       62.31      2.10 o
  -1  13   5       40.93       43.02      1.61 o
   0  13   5       10.32       11.97      1.25 o
   1  13   5        3.49        5.01      1.33 o
   2  13   5       43.37       42.94      1.82 o
   3  13   5      119.22      113.15      2.52 o
   4  13   5       48.12       51.28      2.41 o
   5  13   5      353.21      358.27      4.29 o
   6  13   5       65.72       68.05      2.87 o
   7  13   5      173.63      189.47      3.91 o
   8  13   5       82.05       76.51      2.30 o
  -9  14   5        1.76        1.59      1.09 o
  -8  14   5      305.46      333.97      3.18 o
  -7  14   5      474.59      491.04      4.39 o
  -6  14   5     1677.74     1650.05      9.19 o
  -5  14   5       52.10       57.03      2.13 o
  -4  14   5      410.20      380.78      4.87 o
  -3  14   5       19.12       20.35      1.66 o
  -2  14   5      103.69       93.97      2.32 o
  -1  14   5      306.21      276.76      3.11 o
   0  14   5       60.30       46.74      1.76 o
   1  14   5     1033.12     1008.25      6.08 o
   2  14   5       13.87       12.81      1.59 o
   3  14   5       23.77       19.49      2.15 o
   4  14   5        0.57        1.26      1.82 o
   5  14   5       28.28       29.19      1.88 o
   6  14   5      657.27      691.51      6.63 o
   7  14   5       65.67       69.99      2.44 o
   8  14   5       17.82       17.73      1.80 o
  -9  15   5       40.82       41.15      2.30 o
  -8  15   5       58.32       66.20      1.72 o
  -7  15   5        1.11        0.11      1.37 o
  -6  15   5       78.22       74.36      2.05 o
  -5  15   5      103.75      121.10      2.65 o
  -4  15   5      185.42      185.14      3.58 o
  -3  15   5      468.95      457.55      5.40 o
  -2  15   5      101.43       95.91      2.98 o
  -1  15   5      237.96      240.71      3.69 o
   0  15   5       80.95       69.76      2.54 o
   1  15   5        2.41        2.69      1.78 o
   2  15   5      185.70      168.94      3.44 o
   3  15   5      347.94      328.62      5.15 o
   4  15   5      107.51      101.22      2.82 o
   5  15   5       49.96       50.66      1.92 o
   6  15   5      404.34      409.62      4.89 o
   7  15   5      341.23      381.98      4.25 o
  -8  16   5       35.79       45.92      1.46 o
  -7  16   5      279.90      296.36      3.23 o
  -6  16   5      113.89      111.55      2.31 o
  -5  16   5      411.29      411.44      4.58 o
  -4  16   5        2.29        1.15      1.76 o
  -3  16   5      259.82      236.10      4.33 o
  -2  16   5      645.20      611.37      7.15 o
  -1  16   5      254.46      236.28      4.02 o
   0  16   5       13.71       16.66      1.92 o
   1  16   5      315.86      298.96      4.48 o
   2  16   5       72.47       75.49      2.85 o
   3  16   5        1.18        2.82      2.16 o
   4  16   5       88.42       93.63      2.42 o
   5  16   5        0.64       -0.17      1.48 o
   6  16   5      196.42      214.23      2.94 o
   7  16   5      159.11      172.43      4.40 o
  -7  17   5       70.29       74.33      1.71 o
  -6  17   5       32.09       31.83      1.58 o
  -5  17   5      169.60      177.73      3.13 o
  -4  17   5      194.23      202.21      3.44 o
  -3  17   5      922.58      953.38      7.49 o
  -2  17   5      746.53      757.99      7.52 o
  -1  17   5       74.08       77.24      2.85 o
   0  17   5        1.33        0.67      2.02 o
   1  17   5      207.78      219.01      3.57 o
   2  17   5      583.44      638.28      6.39 o
   3  17   5      920.07      973.20      7.36 o
   4  17   5        0.58        0.44      1.63 o
   5  17   5        0.12        1.28      1.31 o
   6  17   5        6.34        6.03      1.41 o
  -6  18   5        0.39       -0.62      1.25 o
  -5  18   5      198.46      197.08      2.88 o
  -4  18   5      235.55      254.73      5.44 o
  -3  18   5       29.96       36.02      2.72 o
  -2  18   5      302.33      294.86      4.72 o
  -1  18   5       20.75       20.93      2.26 o
   0  18   5       30.04       26.44      2.13 o
   1  18   5      217.68      217.38      3.83 o
   2  18   5      453.47      439.44      5.00 o
   3  18   5        2.37        1.78      1.65 o
   4  18   5      479.76      511.43      4.35 o
   5  18   5        1.40        0.41      1.71 o
  -5  19   5        4.90        4.75      1.61 o
  -4  19   5       41.54       39.60      2.29 o
  -3  19   5      494.39      512.06      6.88 o
  -2  19   5      146.32      155.13      4.44 o
  -1  19   5       98.58       83.42      3.70 o
   0  19   5        7.33        6.78      1.83 o
   1  19   5       86.59       84.99      2.73 o
   2  19   5      394.16      428.06      4.84 o
   3  19   5      989.95     1030.07     10.90 o
   4  19   5       36.11       43.77      2.54 o
  -3  20   5        2.71        2.31      1.64 o
  -2  20   5       46.33       45.62      2.16 o
  -1  20   5       64.72       72.57      2.65 o
   0  20   5        9.89       11.22      1.54 o
   1  20   5        7.02        7.92      1.44 o
   2  20   5        0.51        2.25      1.55 o
 -12   0   6      766.88      913.91     21.77 o
 -11   0   6      728.41      796.21      7.34 o
 -10   0   6      113.38      138.97      3.34 o
  -9   0   6        8.79        2.86      1.96 o
  -8   0   6      171.65      137.50      3.05 o
  -7   0   6     1232.65     1114.84     10.86 o
  -6   0   6     1479.96     1420.13     12.42 o
  -5   0   6      126.62      136.83      4.45 o
  -4   0   6      729.89      745.08      9.15 o
  -3   0   6     1836.34     1780.06     13.48 o
  -2   0   6      562.57      580.37      8.15 o
  -1   0   6      462.29      495.38      7.18 o
   0   0   6      251.60      272.46      4.73 o
   1   0   6     1101.16     1199.61     10.65 o
   2   0   6     1754.74     1702.49     43.53 o
   3   0   6      489.15      458.55     11.15 o
   4   0   6     2681.64     2548.90     43.03 o
   5   0   6     1608.36     1574.92     19.40 o
   6   0   6      526.00      514.84      6.61 o
   7   0   6       54.49       58.81      2.90 o
   8   0   6      544.03      564.82      7.40 o
   9   0   6      141.57      169.10      4.23 o
  10   0   6        1.60       -0.57      1.67 o
 -12   1   6       11.90       10.52      1.85 o
 -11   1   6       39.32       48.00      1.85 o
 -10   1   6       56.66       47.01      1.82 o
  -9   1   6       23.76       27.83      1.57 o
  -8   1   6      277.08      252.72      3.27 o
  -7   1   6      160.13      146.07      2.02 o
  -6   1   6        5.27        7.08      1.75 o
  -5   1   6        1.46        2.72      1.70 o
  -4   1   6      399.42      391.69      4.85 o
  -3   1   6      581.63      595.55      5.98 o
  -2   1   6       62.71       59.12      2.32 o
  -1   1   6      194.06      202.55      3.55 o
   0   1   6       71.94       59.36      2.06 o
   1   1   6       64.98       59.14      2.27 o
   2   1   6      420.95      435.43      6.12 o
   3   1   6      299.20      289.20      5.55 o
   4   1   6      694.28      700.28      8.07 o
   5   1   6      299.96      277.73      3.57 o
   6   1   6        8.11        5.76      1.69 o
   7   1   6       38.02       38.84      2.18 o
   8   1   6        6.95       12.04      1.55 o
   9   1   6       68.08       74.51      2.28 o
  10   1   6       15.88       18.44      1.27 o
 -12   2   6      200.29      222.60      5.18 o
 -11   2   6      557.89      552.00      4.64 o
 -10   2   6      139.37      120.13      2.21 o
  -9   2   6      362.24      358.59      3.63 o
  -8   2   6      178.93      134.01      2.14 o
  -7   2   6      482.62      409.26      4.41 o
  -6   2   6       47.90       37.74      1.57 o
  -5   2   6      100.47       72.57      2.59 o
  -4   2   6       25.86       33.75      2.16 o
  -3   2   6     1041.80     1009.65     10.13 o
  -2   2   6        0.86        6.85      1.73 o
  -1   2   6      800.16      770.86      6.23 o
   0   2   6      582.62      599.85      7.64 o
   1   2   6      540.11      537.34     11.21 o
   2   2   6      601.30      567.55     10.23 o
   3   2   6      444.60      445.41     13.86 o
   4   2   6        0.24        4.22      2.88 o
   5   2   6       29.83       31.51      1.75 o
   6   2   6       27.84       28.15      2.15 o
   7   2   6      340.62      332.74      3.86 o
   8   2   6      248.47      252.45      3.35 o
   9   2   6       12.12        9.58      1.52 o
  10   2   6      100.18      106.84      2.08 o
 -12   3   6       18.31       17.11      4.32 o
 -11   3   6        0.82        2.36      1.41 o
 -10   3   6      204.04      180.21      2.55 o
  -9   3   6      180.65      169.15      2.55 o
  -8   3   6      722.46      643.71      4.39 o
  -7   3   6      223.22      202.61      2.66 o
  -6   3   6      946.02      898.21      6.54 o
  -5   3   6      319.89      293.04      4.72 o
  -4   3   6       71.14       61.04      2.28 o
  -3   3   6     1373.84     1305.21      8.16 o
  -2   3   6      487.87      459.97      5.50 o
  -1   3   6     1083.58     1022.64      7.79 o
   0   3   6      244.98      229.66      4.52 o
   1   3   6       70.41       54.01      3.57 o
   2   3   6      872.59      812.81      8.21 o
   3   3   6      756.98      769.86     10.96 o
   4   3   6     2270.19     2329.36     29.28 o
   5   3   6     1227.25     1179.16      9.44 o
   6   3   6     1219.61     1211.19      7.30 o
   7   3   6       13.21       12.89      1.72 o
   8   3   6       21.47       17.12      1.65 o
   9   3   6       33.75       32.50      1.78 o
  10   3   6        7.62        8.39      1.30 o
 -12   4   6      372.62      396.63      8.14 o
 -11   4   6      430.96      504.53      4.24 o
 -10   4   6        7.57        8.09      1.27 o
  -9   4   6       51.01       46.98      1.78 o
  -8   4   6      672.44      621.82      4.67 o
  -7   4   6       26.96       25.56      1.47 o
  -6   4   6     1537.38     1457.06      7.51 o
  -5   4   6      553.08      550.72      5.66 o
  -4   4   6     1271.63     1264.26      8.39 o
  -3   4   6      243.30      222.89      4.38 o
  -2   4   6       39.58       46.85      2.41 o
  -1   4   6      612.43      635.71      6.32 o
   0   4   6       87.71       73.68      2.73 o
   1   4   6       60.26       61.88      2.64 o
   2   4   6      380.56      383.33      7.99 o
   3   4   6      257.30      244.86      7.19 o
   4   4   6        9.58       12.01      2.12 o
   5   4   6      164.34      152.84      2.63 o
   6   4   6      291.31      280.11      3.73 o
   7   4   6       52.45       51.88      2.22 o
   8   4   6        2.86       -0.35      1.54 o
   9   4   6       20.33       18.19      1.44 o
  10   4   6       10.30       10.07      1.29 o
 -11   5   6       31.55       37.20      1.71 o
 -10   5   6       25.46       15.69      1.38 o
  -9   5   6       16.94       25.05      1.62 o
  -8   5   6      474.69      500.55      5.68 o
  -7   5   6     2596.82     2482.01     15.27 o
  -6   5   6      481.63      445.87      3.66 o
  -5   5   6      885.65      873.14      7.89 o
  -4   5   6      807.76      790.04      8.25 o
  -3   5   6     2322.92     2294.46     22.27 o
  -2   5   6      967.72      927.71      9.20 o
  -1   5   6     1114.56     1119.54      9.50 o
   0   5   6       11.62       17.91      2.01 o
   1   5   6       18.28       19.95      2.14 o
   2   5   6      636.62      601.37      6.05 o
   3   5   6      222.69      208.65      4.40 o
   4   5   6      295.02      281.03      3.19 o
   5   5   6      144.90      133.14      2.59 o
   6   5   6      229.59      229.71      3.27 o
   7   5   6      123.44      130.96      2.90 o
   8   5   6      177.77      204.09      3.55 o
   9   5   6        1.68        4.33      1.35 o
  10   5   6       45.83       43.38      2.18 o
 -11   6   6       17.67       17.19      1.27 o
 -10   6   6       80.59       91.72      1.94 o
  -9   6   6      704.27      689.73      4.76 o
  -8   6   6      251.40      239.40      3.22 o
  -7   6   6       19.81       12.48      1.68 o
  -6   6   6      312.98      291.97      3.47 o
  -5   6   6       68.63       56.94      1.64 o
  -4   6   6     1592.19     1544.41     10.10 o
  -3   6   6       33.81       36.49      2.20 o
  -2   6   6      172.92      152.78      3.73 o
  -1   6   6      940.09      901.06      7.73 o
   0   6   6      218.94      218.39      4.97 o
   1   6   6       88.99      104.00      2.97 o
   2   6   6       23.47       22.77      2.09 o
   3   6   6      389.46      364.36      6.07 o
   4   6   6       66.77       69.16      1.87 o
   5   6   6      429.26      414.75      4.00 o
   6   6   6       59.82       55.99      2.38 o
   7   6   6      219.85      227.11      3.72 o
   8   6   6        4.33        7.08      1.80 o
   9   6   6      380.08      435.88      4.15 o
  10   6   6      315.50      345.11      6.13 o
 -11   7   6       72.20       68.63      1.96 o
 -10   7   6      139.62      137.26      2.25 o
  -9   7   6       29.62       19.20      1.83 o
  -8   7   6      280.24      266.23      3.97 o
  -7   7   6     1288.56     1232.81      7.42 o
  -6   7   6      147.71      123.26      2.54 o
  -5   7   6      104.05       97.28      1.90 o
  -4   7   6        4.92        6.85      1.97 o
  -3   7   6      509.02      475.66      5.52 o
  -2   7   6      622.02      594.64      8.57 o
  -1   7   6      248.19      223.24      5.00 o
   0   7   6       75.22       62.96      3.00 o
   1   7   6        6.81       25.74      5.85 o
   2   7   6       22.69       24.26      2.24 o
   3   7   6       97.23       83.45      1.81 o
   4   7   6      499.33      478.82      3.82 o
   5   7   6        8.66        9.12      1.39 o
   6   7   6      149.33      140.50      2.78 o
   7   7   6        0.61        2.75      1.67 o
   8   7   6      529.41      533.64      5.47 o
   9   7   6       16.61       12.04      1.87 o
 -11   8   6       20.10       17.94      1.35 o
 -10   8   6      152.77      161.84      2.67 o
  -9   8   6       88.38      102.41      2.39 o
  -8   8   6      547.38      540.53      4.92 o
  -7   8   6      365.28      355.94      4.52 o
  -6   8   6       84.89       80.66      2.09 o
  -5   8   6       63.43       57.14      1.64 o
  -4   8   6     3090.72     2969.80     11.69 o
  -3   8   6      179.08      157.17      3.57 o
  -2   8   6      277.07      258.41      4.73 o
  -1   8   6     1452.99     1484.12      9.91 o
   0   8   6      702.74      668.94      7.57 o
   1   8   6        5.15        3.61      3.00 o
   2   8   6      304.89      300.89      2.73 o
   3   8   6        0.46        1.92      1.14 o
   4   8   6      132.50      124.00      2.20 o
   5   8   6     1360.16     1348.53      7.09 o
   6   8   6      110.36      107.99      2.63 o
   7   8   6        2.59        2.14      1.74 o
   8   8   6       75.58       79.58      2.71 o
   9   8   6      200.63      225.19      3.51 o
 -10   9   6      494.07      510.40      3.98 o
  -9   9   6       18.90       20.52      1.60 o
  -8   9   6        7.37       11.57      1.67 o
  -7   9   6       14.30       15.71      1.73 o
  -6   9   6      738.97      727.33      5.50 o
  -5   9   6       21.00       21.83      1.37 o
  -4   9   6        0.80        2.17      1.20 o
  -3   9   6      337.65      303.54      3.03 o
  -2   9   6     1645.41     1580.18      9.23 o
  -1   9   6       71.42       65.44      2.91 o
   0   9   6     1171.56     1127.28      6.24 o
   1   9   6     1205.36     1180.76      5.79 o
   2   9   6       46.16       44.54      1.56 o
   3   9   6      653.63      641.06      4.58 o
   4   9   6        3.58        4.69      1.24 o
   5   9   6      146.45      145.55      2.87 o
   6   9   6      153.62      138.57      2.83 o
   7   9   6       69.61       68.28      2.75 o
   8   9   6      160.28      175.01      3.66 o
   9   9   6       83.17       87.54      2.82 o
 -10  10   6      232.90      266.73      3.02 o
  -9  10   6      101.83      105.33      2.37 o
  -8  10   6      137.19      129.37      2.55 o
  -7  10   6      125.19      125.58      2.68 o
  -6  10   6      161.60      162.48      3.00 o
  -5  10   6      340.18      340.54      3.32 o
  -4  10   6        1.97        1.48      1.18 o
  -3  10   6      179.26      180.09      2.47 o
  -2  10   6       17.65       14.43      1.41 o
  -1  10   6       14.13       11.29      1.36 o
   0  10   6      224.71      219.18      2.82 o
   1  10   6        0.09        1.00      1.36 o
   2  10   6      367.70      382.25      3.58 o
   3  10   6       80.64       73.82      1.93 o
   4  10   6        6.80        8.30      1.50 o
   5  10   6      113.80      115.27      2.38 o
   6  10   6      101.29      100.98      3.30 o
   7  10   6      105.74      107.00      2.96 o
   8  10   6       50.04       46.87      2.34 o
   9  10   6      222.69      238.73      5.38 o
 -10  11   6      503.16      537.98      4.45 o
  -9  11   6       51.59       53.69      2.22 o
  -8  11   6       42.66       46.72      2.02 o
  -7  11   6        8.16       10.73      1.81 o
  -6  11   6      308.23      322.58      4.81 o
  -5  11   6       67.11       60.53      2.03 o
  -4  11   6      246.98      238.83      3.28 o
  -3  11   6       86.89       76.59      2.17 o
  -2  11   6       66.05       68.75      2.01 o
  -1  11   6       65.55       66.63      1.98 o
   0  11   6     1166.44     1125.77      5.96 o
   1  11   6     1357.26     1293.07      7.16 o
   2  11   6      591.34      521.80      5.16 o
   3  11   6        7.75        4.98      1.34 o
   4  11   6       45.59       47.25      1.99 o
   5  11   6      557.11      584.06      4.57 o
   6  11   6       97.02       96.57      3.00 o
   7  11   6       24.14       20.45      1.70 o
   8  11   6       74.88       67.48      2.74 o
  -9  12   6       45.66       56.54      2.08 o
  -8  12   6      142.59      166.85      3.05 o
  -7  12   6      150.65      154.67      3.23 o
  -6  12   6       99.87      104.04      2.73 o
  -5  12   6       59.44       59.42      2.39 o
  -4  12   6       16.83       14.45      1.88 o
  -3  12   6      256.41      251.02      3.54 o
  -2  12   6        4.14        5.15      1.51 o
  -1  12   6       97.61       92.00      2.22 o
   0  12   6        3.02        2.30      1.33 o
   1  12   6        0.09        0.58      1.35 o
   2  12   6      159.03      152.83      2.91 o
   3  12   6        6.60        6.50      1.64 o
   4  12   6       40.84       39.02      2.20 o
   5  12   6       20.43       17.32      1.76 o
   6  12   6       88.24       87.30      3.04 o
   7  12   6       20.99       23.16      1.84 o
   8  12   6      229.75      280.43      4.56 o
  -9  13   6      519.84      592.29      5.70 o
  -8  13   6       93.77       85.31      2.26 o
  -7  13   6       92.35       99.08      2.57 o
  -6  13   6      511.64      500.50      5.15 o
  -5  13   6      657.06      658.90      5.60 o
  -4  13   6      873.19      885.32      6.59 o
  -3  13   6       45.65       43.61      2.61 o
  -2  13   6        4.62        2.72      2.01 o
  -1  13   6      137.38      139.92      3.40 o
   0  13   6      919.73      919.18      6.84 o
   1  13   6      545.01      549.70      4.26 o
   2  13   6        2.33        1.67      1.47 o
   3  13   6        2.33        2.50      1.88 o
   4  13   6      165.77      163.32      3.17 o
   5  13   6      123.65      129.36      2.83 o
   6  13   6        3.81        8.37      1.87 o
   7  13   6       97.10       87.56      2.27 o
  -8  14   6      274.00      295.36      3.45 o
  -7  14   6      127.43      131.29      2.65 o
  -6  14   6       58.31       54.59      2.43 o
  -5  14   6        0.17        1.04      1.59 o
  -4  14   6     1191.01     1178.08      7.84 o
  -3  14   6       47.82       45.96      2.89 o
  -2  14   6       94.32       90.03      2.67 o
  -1  14   6       88.69       88.41      2.38 o
   0  14   6        0.20        0.21      1.46 o
   1  14   6        6.71        6.23      1.57 o
   2  14   6       48.10       48.31      2.16 o
   3  14   6       28.82       27.17      2.35 o
   4  14   6        1.52        2.14      1.73 o
   5  14   6      315.83      325.37      3.91 o
   6  14   6       45.86       45.58      1.99 o
   7  14   6       59.38       66.11      4.55 o
  -8  15   6       17.13       14.94      2.09 o
  -7  15   6       39.27       37.88      1.82 o
  -6  15   6       40.10       47.19      2.11 o
  -5  15   6      428.51      443.24      4.24 o
  -4  15   6      631.62      653.16      5.64 o
  -3  15   6        0.20        1.15      1.55 o
  -2  15   6       96.21       95.34      2.64 o
  -1  15   6      127.02      123.58      2.72 o
   0  15   6      321.53      314.02      3.65 o
   1  15   6      970.62      966.09      6.23 o
   2  15   6     1035.94     1073.54      6.37 o
   3  15   6       14.00       18.79      2.08 o
   4  15   6        2.91        3.42      1.67 o
   5  15   6      148.98      164.05      3.65 o
   6  15   6      214.93      228.75      4.54 o
  -7  16   6        5.35        8.18      1.53 o
  -6  16   6      384.92      423.91      4.08 o
  -5  16   6       18.39       21.17      1.42 o
  -4  16   6       94.59       91.79      2.29 o
  -3  16   6      125.76      113.17      2.39 o
  -2  16   6       15.88       19.82      1.72 o
  -1  16   6       84.38       84.62      2.23 o
   0  16   6      189.67      186.52      3.00 o
   1  16   6      143.97      154.90      2.77 o
   2  16   6       13.76       12.41      1.77 o
   3  16   6      155.38      162.01      3.05 o
   4  16   6      103.87      113.36      2.52 o
   5  16   6      287.58      315.14      4.93 o
  -6  17   6       10.98       15.65      2.31 o
  -5  17   6      385.23      410.14      3.93 o
  -4  17   6      109.03      124.30      2.44 o
  -3  17   6       41.70       41.06      1.98 o
  -2  17   6       72.54       80.18      2.82 o
  -1  17   6       38.29       34.71      2.60 o
   0  17   6      479.05      491.80      4.65 o
   1  17   6       40.50       43.33      1.84 o
   2  17   6      377.25      392.85      4.40 o
   3  17   6      143.67      147.24      2.67 o
   4  17   6        4.22        3.11      1.55 o
  -4  18   6      188.29      196.30      2.98 o
  -3  18   6      164.91      189.20      4.63 o
  -2  18   6       86.84       83.99      2.92 o
  -1  18   6      148.36      141.01      3.13 o
   0  18   6      116.50      116.01      2.63 o
   1  18   6      106.54       94.78      2.32 o
   2  18   6       12.51       12.90      1.49 o
   3  18   6       72.24       75.58      2.46 o
  -3  19   6      557.52      631.20      7.46 o
  -2  19   6      379.69      456.04      6.77 o
  -1  19   6       22.90       29.07      1.93 o
   0  19   6        3.41        4.40      1.49 o
   1  19   6        2.57        3.79      1.99 o
 -11   1   7        6.83        4.54      1.40 o
 -10   1   7      389.96      448.79      4.59 o
  -9   1   7      979.87     1033.86      6.39 o
  -8   1   7      273.08      283.87      3.63 o
  -7   1   7       43.49       36.37      1.73 o
  -6   1   7        7.63       13.72      1.13 o
  -5   1   7     4213.66     3981.85     10.00 o
  -4   1   7      542.25      490.32      3.31 o
  -3   1   7      121.40      123.45      3.21 o
  -2   1   7      335.46      332.38      5.26 o
  -1   1   7       44.09       40.77      2.25 o
   0   1   7       77.67       84.64      3.01 o
   1   1   7     1351.41     1324.17     10.57 o
   2   1   7      482.60      445.32      3.75 o
   3   1   7        0.06       -0.74      1.33 o
   4   1   7      154.79      149.10      2.86 o
   5   1   7       41.61       36.67      2.01 o
   6   1   7      631.84      623.11      4.95 o
   7   1   7       17.66       23.12      1.63 o
   8   1   7      128.26      125.36      2.40 o
   9   1   7      146.93      146.70      3.22 o
 -11   2   7       15.59       19.19      1.53 o
 -10   2   7        0.09        1.26      1.38 o
  -9   2   7        8.95       14.24      1.79 o
  -8   2   7       82.79       81.17      2.52 o
  -7   2   7        0.14        2.24      1.62 o
  -6   2   7       62.50       55.84      1.57 o
  -5   2   7      106.37      109.11      1.94 o
  -4   2   7      242.84      227.68      2.58 o
  -3   2   7      331.37      310.40      4.65 o
  -2   2   7        2.22        4.55      2.01 o
  -1   2   7        3.78        6.05      2.10 o
   0   2   7      249.85      241.43      4.49 o
   1   2   7        3.74        0.99      2.07 o
   2   2   7       40.75       36.36      1.62 o
   3   2   7       15.57       16.64      1.44 o
   4   2   7      233.85      206.16      3.11 o
   5   2   7      204.68      186.36      3.32 o
   6   2   7      267.07      278.04      4.25 o
   7   2   7       40.01       33.28      1.74 o
   8   2   7       40.56       38.41      1.83 o
   9   2   7        0.19        1.22      1.20 o
 -11   3   7        5.35        4.09      1.47 o
 -10   3   7      342.17      341.88      3.70 o
  -9   3   7      346.14      344.22      3.93 o
  -8   3   7       29.83       28.13      1.97 o
  -7   3   7       25.10       28.83      2.06 o
  -6   3   7        0.26        1.31      1.20 o
  -5   3   7      203.51      187.85      2.57 o
  -4   3   7      486.73      453.66      3.71 o
  -3   3   7       59.35       59.29      1.92 o
  -2   3   7      159.68      149.53      3.76 o
  -1   3   7       50.83       45.19      2.53 o
   0   3   7       90.84       90.75      3.14 o
   1   3   7      631.38      577.19      5.64 o
   2   3   7      589.12      574.44      4.46 o
   3   3   7        2.35        2.99      1.30 o
   4   3   7       62.99       60.73      1.89 o
   5   3   7       66.74       63.66      2.31 o
   6   3   7        3.27        1.19      1.72 o
   7   3   7      152.22      163.39      2.91 o
   8   3   7       14.75       15.25      1.54 o
   9   3   7       12.44       11.53      1.28 o
 -11   4   7       39.09       50.52      3.37 o
 -10   4   7       47.86       50.16      1.75 o
  -9   4   7      144.37      158.36      2.72 o
  -8   4   7      228.32      244.95      3.44 o
  -7   4   7        9.40       10.59      1.73 o
  -6   4   7       92.93       82.62      2.01 o
  -5   4   7       53.24       54.39      1.73 o
  -4   4   7      574.30      553.37      4.07 o
  -3   4   7     1084.57     1036.68      4.94 o
  -2   4   7        1.85        2.29      1.36 o
  -1   4   7      908.82      868.70      7.81 o
   0   4   7      670.55      617.02      6.51 o
   1   4   7      109.92      100.48      1.92 o
   2   4   7      405.37      374.88      3.33 o
   3   4   7       44.86       46.97      1.93 o
   4   4   7      667.26      679.74      5.09 o
   5   4   7      248.31      244.76      4.65 o
   6   4   7      955.91      954.18      6.29 o
   7   4   7      263.17      252.07      3.40 o
   8   4   7        9.20       10.26      1.46 o
   9   4   7       14.85       13.95      1.40 o
 -10   5   7      608.35      675.47      4.40 o
  -9   5   7      271.02      287.13      3.08 o
  -8   5   7        4.00        8.24      1.51 o
  -7   5   7      615.95      608.39      6.63 o
  -6   5   7      208.35      204.69      2.70 o
  -5   5   7       63.67       64.45      1.88 o
  -4   5   7     1203.93     1165.87      6.56 o
  -3   5   7       58.76       54.43      1.69 o
  -2   5   7      571.88      546.94      3.85 o
  -1   5   7      789.69      739.49      4.38 o
   0   5   7        5.46        7.02      1.11 o
   1   5   7      812.80      777.69      4.43 o
   2   5   7      284.81      293.53      3.15 o
   3   5   7        8.89        8.09      1.48 o
   4   5   7        3.94        5.76      1.49 o
   5   5   7       20.80       23.96      2.04 o
   6   5   7        0.52        0.64      1.55 o
   7   5   7        1.18        1.74      1.55 o
   8   5   7       79.65       85.08      2.09 o
   9   5   7      116.53      120.43      3.83 o
 -10   6   7       26.72       20.05      1.21 o
  -9   6   7      302.12      296.01      3.30 o
  -8   6   7      477.17      481.63      4.45 o
  -7   6   7        1.56        1.17      1.61 o
  -6   6   7      180.60      170.38      2.88 o
  -5   6   7     1341.89     1316.22      7.77 o
  -4   6   7      394.64      383.26      3.18 o
  -3   6   7      873.57      844.68      4.57 o
  -2   6   7      589.52      532.88      4.16 o
  -1   6   7      158.23      154.21      2.30 o
   0   6   7      779.36      786.11      4.68 o
   1   6   7      221.86      219.82      2.55 o
   2   6   7       11.54       10.23      1.38 o
   3   6   7       36.79       30.56      1.89 o
   4   6   7        9.24        9.36      1.68 o
   5   6   7       42.92       42.00      2.09 o
   6   6   7      136.70      140.33      2.84 o
   7   6   7      280.67      291.08      3.70 o
   8   6   7        5.75        6.52      1.17 o
 -10   7   7        5.27        5.57      1.01 o
  -9   7   7       14.71       16.20      1.45 o
  -8   7   7       18.55       21.81      1.72 o
  -7   7   7      944.33      970.71      7.90 o
  -6   7   7      323.80      315.73      3.80 o
  -5   7   7     1805.66     1781.55      9.22 o
  -4   7   7      103.00      100.11      2.04 o
  -3   7   7      200.41      190.76      2.50 o
  -2   7   7     1577.93     1533.07      6.90 o
  -1   7   7      869.12      812.24      5.68 o
   0   7   7       39.70       33.56      1.56 o
   1   7   7        2.35        4.35      1.16 o
   2   7   7        1.00        3.37      1.39 o
   3   7   7       47.80       47.11      1.93 o
   4   7   7      434.26      437.07      4.12 o
   5   7   7      257.94      267.44      3.90 o
   6   7   7        0.09        0.44      1.54 o
   7   7   7       81.83       79.87      2.54 o
   8   7   7        1.86       -0.32      1.25 o
 -10   8   7       22.90       17.10      1.31 o
  -9   8   7      109.48      126.74      2.24 o
  -8   8   7      499.08      541.05      4.46 o
  -7   8   7      202.20      190.92      3.03 o
  -6   8   7       25.56       23.92      1.78 o
  -5   8   7        4.35        6.91      1.61 o
  -4   8   7      153.21      152.46      2.37 o
  -3   8   7       17.17       19.83      1.31 o
  -2   8   7      258.41      260.84      2.85 o
  -1   8   7     1352.98     1300.27      6.08 o
   0   8   7      630.08      606.75      4.32 o
   1   8   7      135.72      116.46      2.02 o
   2   8   7        2.62        1.96      1.38 o
   3   8   7       67.71       66.92      2.08 o
   4   8   7        1.21        1.75      1.52 o
   5   8   7      663.15      678.86      5.59 o
   6   8   7        1.77        2.32      1.48 o
   7   8   7        5.07        3.51      1.53 o
   8   8   7       64.96       63.03      1.92 o
  -9   9   7        1.00        2.26      1.29 o
  -8   9   7      155.87      154.79      2.59 o
  -7   9   7      142.80      149.70      2.67 o
  -6   9   7      178.33      179.90      2.84 o
  -5   9   7      531.24      529.69      4.97 o
  -4   9   7      192.02      183.46      3.11 o
  -3   9   7      607.32      572.29      4.53 o
  -2   9   7     1285.24     1231.78      6.16 o
  -1   9   7      278.93      240.31      3.05 o
   0   9   7       30.59       35.21      1.54 o
   1   9   7        1.54        1.10      1.23 o
   2   9   7        6.24        9.27      1.47 o
   3   9   7       74.17       75.10      2.06 o
   4   9   7       21.30       22.67      1.72 o
   5   9   7        4.99        5.91      1.63 o
   6   9   7       40.17       40.80      2.04 o
   7   9   7        3.95        7.35      1.44 o
   8   9   7        1.93        0.43      2.04 o
  -9  10   7       12.37       20.83      1.27 o
  -8  10   7      115.68      110.71      2.52 o
  -7  10   7       39.44       38.77      1.78 o
  -6  10   7      167.25      153.50      2.74 o
  -5  10   7      101.03      100.98      2.31 o
  -4  10   7      401.81      406.66      4.15 o
  -3  10   7      123.85      120.88      2.83 o
  -2  10   7       21.99       24.30      2.15 o
  -1  10   7        5.09        4.78      1.37 o
   0  10   7        6.78       10.65      1.47 o
   1  10   7        1.52        1.00      1.38 o
   2  10   7      916.02      935.86      7.37 o
   3  10   7      679.52      689.31      4.73 o
   4  10   7      265.26      250.47      3.24 o
   5  10   7       56.70       61.29      1.98 o
   6  10   7       65.12       62.11      2.32 o
   7  10   7       45.44       47.89      2.40 o
  -9  11   7        2.00        1.87      1.48 o
  -8  11   7      346.48      373.06      3.67 o
  -7  11   7      228.76      252.35      3.26 o
  -6  11   7      547.03      576.03      4.92 o
  -5  11   7      225.90      235.89      3.16 o
  -4  11   7       16.60       15.57      1.71 o
  -3  11   7      484.58      469.81      4.69 o
  -2  11   7      628.65      632.75      5.77 o
  -1  11   7      660.18      659.41      5.25 o
   0  11   7       49.64       41.57      1.89 o
   1  11   7      140.81      122.72      2.57 o
   2  11   7        1.42        1.96      1.74 o
   3  11   7        0.59        1.01      1.82 o
   4  11   7      158.80      165.95      3.03 o
   5  11   7       15.78       16.85      1.65 o
   6  11   7      102.78      105.31      2.53 o
   7  11   7        2.32        3.25      1.54 o
  -8  12   7      315.37      358.79      5.26 o
  -7  12   7       16.56       15.97      1.55 o
  -6  12   7      182.43      191.14      2.99 o
  -5  12   7       49.90       48.99      2.08 o
  -4  12   7      137.42      141.46      2.81 o
  -3  12   7      413.76      422.09      4.99 o
  -2  12   7      110.85      116.03      3.14 o
  -1  12   7       62.37       56.58      2.26 o
   0  12   7      159.35      149.71      2.85 o
   1  12   7       19.15       15.87      1.64 o
   2  12   7      331.62      339.03      3.93 o
   3  12   7      527.91      575.87      6.44 o
   4  12   7       82.42       84.71      2.44 o
   5  12   7       10.17        9.15      1.63 o
   6  12   7      122.47      116.13      2.33 o
  -8  13   7        1.52        0.79      1.57 o
  -7  13   7      106.18      119.02      3.15 o
  -6  13   7       13.14       13.70      1.61 o
  -5  13   7      279.76      258.78      3.17 o
  -4  13   7      388.37      367.94      4.42 o
  -3  13   7      215.54      210.33      4.01 o
  -2  13   7       22.36       23.64      1.93 o
  -1  13   7        7.14        5.82      1.59 o
   0  13   7        7.16        7.37      1.63 o
   1  13   7       13.96       12.71      1.61 o
   2  13   7       66.84       68.49      2.30 o
   3  13   7        0.04        0.75      1.91 o
   4  13   7        5.30        3.32      1.88 o
   5  13   7       33.55       27.50      2.62 o
   6  13   7        8.47        8.87      2.33 o
  -7  14   7       41.11       42.86      1.81 o
  -6  14   7      224.57      235.66      3.95 o
  -5  14   7      237.96      241.38      3.10 o
  -4  14   7       80.64       81.86      2.38 o
  -3  14   7      275.22      304.07      4.02 o
  -2  14   7        6.27        8.28      1.73 o
  -1  14   7      110.16      105.88      2.46 o
   0  14   7      270.81      280.91      3.63 o
   1  14   7        9.20       11.82      1.40 o
   2  14   7      524.44      562.06      5.55 o
   3  14   7      434.19      475.10      5.34 o
   4  14   7      193.00      215.93      4.31 o
   5  14   7       25.74       28.83      2.19 o
  -6  15   7      337.50      370.40      4.33 o
  -5  15   7      135.14      145.55      2.28 o
  -4  15   7        0.04       -0.35      1.38 o
  -3  15   7      117.15      114.92      2.84 o
  -2  15   7      797.20      830.45      5.85 o
  -1  15   7      482.53      484.61      6.79 o
   0  15   7        9.58       11.40      1.53 o
   1  15   7       51.75       49.30      1.71 o
   2  15   7        4.90        6.93      1.72 o
   3  15   7       35.22       35.36      2.09 o
   4  15   7        6.60        5.85      1.80 o
  -5  16   7       21.75       21.34      2.30 o
  -4  16   7       17.63       22.25      1.53 o
  -3  16   7      358.86      366.81      3.93 o
  -2  16   7       14.46       18.41      1.72 o
  -1  16   7        1.01        1.49      1.38 o
   0  16   7       91.72       98.99      2.29 o
   1  16   7       35.97       29.93      1.74 o
   2  16   7       88.25       87.70      2.44 o
   3  16   7      166.04      173.85      2.87 o
  -3  17   7      118.28      120.45      3.16 o
  -2  17   7      328.97      351.54      4.48 o
  -1  17   7      539.36      588.22      8.98 o
   0  17   7       19.79       22.65      1.86 o
   1  17   7        0.44        0.44      1.65 o
   2  17   7        0.02        0.00      1.86 o
 -10   0   8       36.48       25.38      2.50 o
  -9   0   8      474.16      512.01      6.55 o
  -8   0   8        1.31        0.53      1.93 o
  -7   0   8      365.38      383.56      5.26 o
  -6   0   8       50.84       46.29      2.41 o
  -5   0   8      103.97      104.19      3.13 o
  -4   0   8        1.56        4.90      1.64 o
  -3   0   8      707.00      644.74      5.70 o
  -2   0   8      857.62      817.21      5.64 o
  -1   0   8      371.91      384.25      4.96 o
   0   0   8      201.83      204.61      3.58 o
   1   0   8      245.87      198.34      3.78 o
   2   0   8        1.89        2.75      1.93 o
   3   0   8      715.98      738.68      9.62 o
   4   0   8      674.64      693.82      7.30 o
   5   0   8      527.84      504.10      5.55 o
   6   0   8       79.50       75.80      2.55 o
   7   0   8       30.15       21.70      1.68 o
   8   0   8       47.92       40.56      2.36 o
 -10   1   8        4.08        1.72      1.48 o
  -9   1   8        6.16       10.95      1.50 o
  -8   1   8        2.75        2.50      1.50 o
  -7   1   8        7.90        6.36      1.34 o
  -6   1   8        9.22        6.15      1.32 o
  -5   1   8       86.01       77.29      2.03 o
  -4   1   8      127.07      116.63      1.96 o
  -3   1   8        0.16        1.65      1.30 o
  -2   1   8      117.15      102.00      2.02 o
  -1   1   8       37.84       37.19      1.36 o
   0   1   8      241.58      205.57      2.54 o
   1   1   8      192.03      182.40      2.60 o
   2   1   8        9.62       14.26      1.73 o
   3   1   8       30.60       29.48      1.90 o
   4   1   8       40.91       37.79      2.03 o
   5   1   8      121.47      109.95      2.29 o
   6   1   8      208.67      181.95      2.31 o
   7   1   8        0.49        0.70      1.04 o
   8   1   8       55.86       42.46      1.68 o
 -10   2   8      644.86      704.78      7.62 o
  -9   2   8      111.48      118.02      2.56 o
  -8   2   8      168.09      175.30      3.10 o
  -7   2   8      154.20      151.65      3.14 o
  -6   2   8       69.07       70.29      2.02 o
  -5   2   8       96.97       83.83      2.16 o
  -4   2   8       38.42       39.01      1.69 o
  -3   2   8      598.24      571.76      5.01 o
  -2   2   8      880.16      830.73      4.72 o
  -1   2   8        5.98        8.39      1.12 o
   0   2   8      720.14      702.49      4.10 o
   1   2   8        1.43        1.58      1.22 o
   2   2   8      222.15      229.29      3.63 o
   3   2   8      306.92      297.45      3.91 o
   4   2   8      247.22      245.94      3.50 o
   5   2   8       23.20       16.55      1.49 o
   6   2   8       63.18       55.18      1.65 o
   7   2   8      339.13      345.97      3.00 o
   8   2   8      416.51      480.59      4.65 o
 -10   3   8      586.91      725.24      7.83 o
  -9   3   8       16.87       14.06      1.41 o
  -8   3   8      208.81      227.92      3.40 o
  -7   3   8        9.00       14.39      1.81 o
  -6   3   8      926.30      978.21      6.19 o
  -5   3   8      813.44      818.89      5.58 o
  -4   3   8      353.14      336.18      4.53 o
  -3   3   8       46.90       53.57      1.80 o
  -2   3   8      133.43      125.12      2.29 o
  -1   3   8       51.99       55.91      1.54 o
   0   3   8      608.88      556.38      3.81 o
   1   3   8       16.18       18.81      1.44 o
   2   3   8       15.83       15.23      1.74 o
   3   3   8        6.26        5.30      1.54 o
   4   3   8       23.49       24.24      1.93 o
   5   3   8       12.46       13.15      1.49 o
   6   3   8       40.26       34.99      1.51 o
   7   3   8      124.34      119.04      2.13 o
  -9   4   8       11.47       10.83      1.21 o
  -8   4   8      260.17      253.33      3.84 o
  -7   4   8      660.83      654.54      6.91 o
  -6   4   8      129.57      121.48      2.89 o
  -5   4   8      155.22      147.91      3.14 o
  -4   4   8       13.34       13.64      1.71 o
  -3   4   8        2.99        1.21      1.12 o
  -2   4   8      195.91      175.07      2.56 o
  -1   4   8       51.74       53.02      1.63 o
   0   4   8       24.73       30.58      1.53 o
   1   4   8      265.21      250.18      3.15 o
   2   4   8        0.07        0.17      1.41 o
   3   4   8      510.04      533.91      4.91 o
   4   4   8      499.99      516.97      4.70 o
   5   4   8       35.22       33.14      1.70 o
   6   4   8       12.60       11.73      1.37 o
   7   4   8       99.59       94.96      2.03 o
  -9   5   8       50.31       59.61      1.82 o
  -8   5   8       88.11      103.22      2.48 o
  -7   5   8      639.04      650.98      5.56 o
  -6   5   8      685.64      698.63      5.27 o
  -5   5   8       18.56       18.55      1.81 o
  -4   5   8      171.68      159.91      2.62 o
  -3   5   8      147.96      144.81      2.57 o
  -2   5   8      169.63      157.58      2.37 o
  -1   5   8      777.12      761.71      4.14 o
   0   5   8     1030.91      969.03      4.89 o
   1   5   8        1.43        3.52      1.42 o
   2   5   8       60.58       52.73      2.14 o
   3   5   8       15.56       12.67      1.89 o
   4   5   8       40.41       32.98      1.88 o
   5   5   8        5.55        4.96      1.48 o
   6   5   8        0.14        0.13      1.27 o
   7   5   8       24.17       26.82      1.54 o
  -9   6   8       19.73       19.46      1.22 o
  -8   6   8      305.87      354.33      3.58 o
  -7   6   8      117.09      118.00      2.82 o
  -6   6   8       34.12       33.48      1.90 o
  -5   6   8       13.36       14.97      1.75 o
  -4   6   8      527.10      538.62      4.25 o
  -3   6   8       48.15       48.48      1.87 o
  -2   6   8      151.17      146.57      2.74 o
  -1   6   8       52.49       49.97      1.70 o
   0   6   8      542.48      543.02      4.66 o
   1   6   8     1239.68     1178.34      6.38 o
   2   6   8        0.37        0.12      1.67 o
   3   6   8       23.45       20.73      1.74 o
   4   6   8       11.41       11.85      1.50 o
   5   6   8        3.59        4.00      1.39 o
   6   6   8      122.93      135.79      2.62 o
   7   6   8       58.85       56.28      1.77 o
  -9   7   8        1.56        2.33      1.14 o
  -8   7   8        0.01        0.00      1.34 o
  -7   7   8       98.32      111.03      2.34 o
  -6   7   8      690.75      723.94      5.85 o
  -5   7   8      646.25      653.83      4.88 o
  -4   7   8      106.60      105.51      2.16 o
  -3   7   8       14.88       15.42      1.47 o
  -2   7   8        0.96        0.71      1.37 o
  -1   7   8      452.32      446.74      3.72 o
   0   7   8      726.21      705.14      4.89 o
   1   7   8       36.52       33.70      1.83 o
   2   7   8      535.90      546.90      4.66 o
   3   7   8      203.91      208.38      2.89 o
   4   7   8      120.62      118.20      2.70 o
   5   7   8      376.97      392.88      3.71 o
   6   7   8        5.20        6.40      1.37 o
   7   7   8        2.72        4.42      1.76 o
  -8   8   8       87.99       95.83      2.18 o
  -7   8   8      309.55      318.56      3.47 o
  -6   8   8       53.87       55.08      1.77 o
  -5   8   8      118.36      120.40      2.34 o
  -4   8   8      168.75      175.85      2.64 o
  -3   8   8      531.71      532.79      4.17 o
  -2   8   8      459.95      454.69      3.81 o
  -1   8   8      252.07      276.38      3.28 o
   0   8   8      119.93      110.33      2.49 o
   1   8   8      338.35      346.04      3.82 o
   2   8   8       26.94       32.81      1.81 o
   3   8   8       46.91       43.51      1.63 o
   4   8   8       80.28       71.47      1.95 o
   5   8   8       89.79       98.55      2.47 o
   6   8   8       75.23       77.84      2.10 o
  -8   9   8      141.61      153.39      2.08 o
  -7   9   8       74.08       73.75      1.93 o
  -6   9   8      146.35      142.53      2.33 o
  -5   9   8      269.43      265.40      3.03 o
  -4   9   8      159.51      159.02      2.55 o
  -3   9   8       32.32       32.30      1.66 o
  -2   9   8       20.07       24.68      1.75 o
  -1   9   8       37.44       37.58      1.73 o
   0   9   8      191.05      179.41      2.85 o
   1   9   8      221.07      203.99      3.50 o
   2   9   8       87.11       89.70      2.12 o
   3   9   8        7.98        5.91      1.43 o
   4   9   8       26.95       29.37      1.68 o
   5   9   8        9.79       10.66      1.45 o
   6   9   8        0.07        1.23      1.72 o
  -8  10   8       36.45       36.54      2.18 o
  -7  10   8       15.03       20.66      1.24 o
  -6  10   8        0.57       -0.07      1.17 o
  -5  10   8       89.12       96.27      1.91 o
  -4  10   8        0.38        1.44      1.29 o
  -3  10   8       82.87       80.85      2.20 o
  -2  10   8        7.81        7.47      1.50 o
  -1  10   8       33.21       28.65      1.65 o
   0  10   8      481.11      475.22      4.30 o
   1  10   8      402.13      410.61      4.71 o
   2  10   8       70.25       72.63      2.28 o
   3  10   8        1.83        2.09      1.42 o
   4  10   8        0.52       -0.45      1.38 o
   5  10   8      104.88      108.87      2.90 o
  -7  11   8      120.72      138.00      2.16 o
  -6  11   8       70.74       71.75      1.55 o
  -5  11   8        7.94        6.97      1.11 o
  -4  11   8      655.51      691.88      4.55 o
  -3  11   8      476.62      517.57      4.01 o
  -2  11   8       14.53       16.28      1.51 o
  -1  11   8       69.92       67.12      1.87 o
   0  11   8       13.33       10.40      1.61 o
   1  11   8       90.95       96.66      2.48 o
   2  11   8      271.48      287.54      3.47 o
   3  11   8      124.15      135.00      3.57 o
   4  11   8      182.12      195.79      2.97 o
   5  11   8      185.43      192.86      4.68 o
  -6  12   8        1.68        1.93      1.04 o
  -5  12   8       53.21       52.84      1.60 o
  -4  12   8       39.40       41.15      1.52 o
  -3  12   8       17.57       19.57      1.46 o
  -2  12   8      317.68      324.55      3.19 o
  -1  12   8       12.48       14.60      1.60 o
   0  12   8        9.13        9.77      1.43 o
   1  12   8       89.40       98.97      2.21 o
   2  12   8      327.44      347.92      3.71 o
   3  12   8       23.95       23.08      1.77 o
   4  12   8        2.77        3.14      1.31 o
  -6  13   8        0.04        1.35      1.53 o
  -5  13   8       76.88       84.78      1.82 o
  -4  13   8      286.00      307.48      3.17 o
  -3  13   8      591.42      628.95      5.47 o
  -2  13   8        1.03        1.01      1.25 o
  -1  13   8        0.09        1.47      1.26 o
   0  13   8       26.88       21.93      1.40 o
   1  13   8      339.23      367.42      3.31 o
   2  13   8      401.44      413.31      4.11 o
   3  13   8      189.10      187.44      4.20 o
  -5  14   8       45.65       55.29      2.88 o
  -4  14   8       16.94       18.53      1.29 o
  -3  14   8      176.55      184.50      2.80 o
  -2  14   8        4.45        5.02      1.29 o
  -1  14   8        5.94        5.96      1.17 o
   0  14   8       48.86       47.05      1.53 o
   1  14   8      276.92      269.59      3.78 o
   2  14   8      115.08      112.68      2.68 o
  -3  15   8      752.22      793.71      5.93 o
  -2  15   8       46.33       38.07      1.63 o
  -1  15   8       71.78       79.06      1.82 o
   0  15   8        9.93       13.06      1.91 o
   1  15   8       99.10      109.22      5.11 o
  -8   1   9      627.18      640.22      4.59 o
  -7   1   9      629.98      661.43      4.39 o
  -6   1   9       37.87       32.64      1.41 o
  -5   1   9        0.39        0.36      1.28 o
  -4   1   9       70.14       69.67      2.34 o
  -3   1   9      360.58      343.91      3.88 o
  -2   1   9      190.86      196.44      2.69 o
  -1   1   9        5.29        6.43      1.28 o
   0   1   9      431.15      406.42      3.81 o
   1   1   9       11.72        7.53      1.64 o
   2   1   9      104.37      101.26      2.81 o
   3   1   9      140.39      148.52      2.85 o
   4   1   9        8.34        9.93      1.23 o
   5   1   9      189.39      205.80      2.49 o
   6   1   9       11.93       11.57      1.27 o
  -8   2   9       29.42       27.34      1.51 o
  -7   2   9       25.79       24.99      1.58 o
  -6   2   9        0.18        1.17      1.14 o
  -5   2   9        8.88       12.19      1.50 o
  -4   2   9        6.66        4.62      1.58 o
  -3   2   9      168.10      175.35      2.85 o
  -2   2   9       76.04       79.42      2.20 o
  -1   2   9       12.12       10.59      1.35 o
   0   2   9       37.23       34.74      1.58 o
   1   2   9      156.38      159.59      3.31 o
   2   2   9      269.57      263.64      3.67 o
   3   2   9       98.06       98.97      2.47 o
   4   2   9       88.43       91.09      1.90 o
   5   2   9       26.79       28.00      1.22 o
   6   2   9        2.31        1.41      1.45 o
  -8   3   9      417.51      456.29      4.68 o
  -7   3   9      193.09      195.56      3.05 o
  -6   3   9       11.24       11.44      1.50 o
  -5   3   9      261.44      258.26      3.24 o
  -4   3   9        2.50        3.53      1.62 o
  -3   3   9      607.26      613.72      6.32 o
  -2   3   9      213.78      213.42      2.91 o
  -1   3   9        0.26        0.44      1.23 o
   0   3   9        3.14        3.53      1.21 o
   1   3   9        1.58        2.76      1.55 o
   2   3   9      235.82      244.99      3.87 o
   3   3   9      321.89      356.25      4.55 o
   4   3   9        0.28       -0.84      1.13 o
   5   3   9      125.71      128.78      1.94 o
   6   3   9      103.80      100.44      6.14 o
  -8   4   9      161.20      170.10      2.90 o
  -7   4   9       52.82       56.00      2.02 o
  -6   4   9        9.31        9.20      1.40 o
  -5   4   9       41.52       44.19      1.97 o
  -4   4   9      411.76      436.78      6.18 o
  -3   4   9      434.16      445.58      3.84 o
  -2   4   9        6.28        8.02      1.30 o
  -1   4   9       66.20       62.97      1.71 o
   0   4   9       54.08       61.14      1.76 o
   1   4   9      248.97      272.86      3.47 o
   2   4   9      859.00      884.62      7.49 o
   3   4   9       85.57       86.59      2.17 o
   4   4   9       84.91       88.84      1.92 o
   5   4   9       41.25       35.83      1.24 o
  -8   5   9      122.74      145.71      3.25 o
  -7   5   9       12.99       13.53      1.66 o
  -6   5   9      153.98      156.74      2.73 o
  -5   5   9      109.30      112.95      3.46 o
  -4   5   9        1.43        2.50      1.56 o
  -3   5   9        1.40        1.21      1.24 o
  -2   5   9       14.17       15.71      1.36 o
  -1   5   9      205.48      187.91      2.41 o
   0   5   9      150.48      145.46      2.36 o
   1   5   9       42.24       41.12      1.83 o
   2   5   9      157.93      157.88      2.45 o
   3   5   9       74.62       75.88      1.92 o
   4   5   9        5.46        6.89      1.22 o
   5   5   9       41.07       35.92      1.58 o
  -7   6   9       43.38       52.42      2.03 o
  -6   6   9       22.58       20.10      1.59 o
  -5   6   9       79.08       79.88      2.14 o
  -4   6   9      223.48      236.17      2.53 o
  -3   6   9        2.84        3.14      1.16 o
  -2   6   9       58.91       63.18      1.64 o
  -1   6   9       27.95       27.70      1.42 o
   0   6   9      194.28      188.89      2.55 o
   1   6   9      550.18      567.43      4.06 o
   2   6   9      241.36      249.02      2.96 o
   3   6   9       39.87       36.80      1.55 o
   4   6   9        2.45        5.63      1.18 o
   5   6   9       40.36       36.43      1.46 o
  -7   7   9       80.34       83.55      1.97 o
  -6   7   9      511.17      542.11      3.99 o
  -5   7   9      724.38      798.99      4.48 o
  -4   7   9      579.84      624.60      3.84 o
  -3   7   9        1.41        1.75      1.22 o
  -2   7   9      262.35      275.55      2.76 o
  -1   7   9       24.36       28.43      1.43 o
   0   7   9       84.74       72.92      1.91 o
   1   7   9       19.50       12.47      1.34 o
   2   7   9       26.34       28.08      1.43 o
   3   7   9      188.63      186.96      2.48 o
   4   7   9        0.10        1.22      1.16 o
  -6   8   9       45.43       47.22      1.36 o
  -5   8   9       77.36       74.65      1.64 o
  -4   8   9      362.43      370.69      2.96 o
  -3   8   9       75.51       70.34      1.73 o
  -2   8   9       29.52       27.24      1.42 o
  -1   8   9       81.77       78.65      2.01 o
   0   8   9      108.71      121.01      2.29 o
   1   8   9      102.21      101.47      2.22 o
   2   8   9       30.20       29.67      1.33 o
   3   8   9        4.02        3.48      1.14 o
   4   8   9      103.29       87.02      2.23 o
  -6   9   9      214.43      238.10      3.88 o
  -5   9   9      531.69      585.51      3.48 o
  -4   9   9      149.34      153.53      2.00 o
  -3   9   9      119.06      118.69      1.90 o
  -2   9   9       48.27       42.90      1.67 o
  -1   9   9        3.38        3.22      1.49 o
   0   9   9      271.86      297.60      3.35 o
   1   9   9      117.39      111.91      2.31 o
   2   9   9        4.34        4.15      1.33 o
   3   9   9        0.62        3.49      1.29 o
  -5  10   9        0.23        0.74      0.97 o
  -4  10   9      234.07      234.70      2.18 o
  -3  10   9      216.99      220.11      2.50 o
  -2  10   9        7.62        4.54      1.31 o
  -1  10   9      495.44      556.84      4.26 o
   0  10   9      132.27      143.37      2.42 o
   1  10   9       46.92       51.89      1.72 o
   2  10   9       64.33       52.64      1.66 o
   3  10   9       42.01       39.56      2.24 o
  -4  11   9        9.52       10.09      1.13 o
  -3  11   9        0.39        0.52      1.08 o
  -2  11   9      230.65      230.81      2.58 o
  -1  11   9       58.36       61.98      1.95 o
   0  11   9       15.33       15.02      1.20 o
   1  11   9       65.91       63.17      1.74 o
   2  11   9        0.14       -0.28      1.65 o
  -3  12   9       76.30       77.95      1.89 o
  -2  12   9      866.33      961.28      5.61 o
  -1  12   9      137.05      146.35      1.99 o
   0  12   9        1.51        0.51      1.19 o
   1  12   9       17.04       16.71      3.21 o
  -5   0  10      874.49      930.64      8.88 o
  -4   0  10        0.07       -0.20      2.07 o
  -3   0  10        9.81        6.39      2.30 o
  -2   0  10        9.93        8.78      1.73 o
  -1   0  10       57.11       56.94      2.33 o
   0   0  10      455.88      490.64      5.50 o
   1   0  10        0.81        0.23      2.11 o
   2   0  10      212.93      213.70      4.36 o
   3   0  10       65.75       62.46      2.00 o
  -5   1  10        2.42        3.25      1.08 o
  -4   1  10       57.69       47.46      1.62 o
  -3   1  10       69.98       73.87      2.11 o
  -2   1  10        7.98        7.15      1.37 o
  -1   1  10       34.68       41.95      1.47 o
   0   1  10       73.56       79.39      1.89 o
   1   1  10       54.19       52.82      2.06 o
   2   1  10        1.50        1.91      1.23 o
   3   1  10       72.60       65.92      1.51 o
  -5   2  10      349.16      390.03      6.20 o
  -4   2  10       56.99       62.92      2.08 o
  -3   2  10        5.57        5.58      1.17 o
  -2   2  10      266.76      301.52      3.48 o
  -1   2  10      490.40      518.50      4.44 o
   0   2  10      330.27      346.93      3.22 o
   1   2  10        7.83        8.12      1.39 o
   2   2  10        1.68        2.33      1.12 o
   3   2  10       19.23       21.30      1.26 o
  -5   3  10      244.56      249.15      2.71 o
  -4   3  10       64.62       62.09      1.70 o
  -3   3  10       80.64       87.55      1.76 o
  -2   3  10        2.56        1.62      1.13 o
  -1   3  10        1.28        5.02      1.05 o
   0   3  10       47.60       55.60      1.66 o
   1   3  10        7.95        3.85      1.34 o
   2   3  10       32.88       23.15      1.21 o
   3   3  10       24.56       25.72      1.44 o
  -5   4  10       27.90       28.63      1.48 o
  -4   4  10       27.40       27.99      1.39 o
  -3   4  10      156.82      155.33      2.33 o
  -2   4  10      215.54      250.07      2.78 o
  -1   4  10       20.09       18.54      1.22 o
   0   4  10       20.64       21.51      1.10 o
   1   4  10        1.95        1.27      1.03 o
   2   4  10       78.09       79.69      1.60 o
  -5   5  10        1.54        2.36      1.29 o
  -4   5  10      238.11      252.17      2.79 o
  -3   5  10      307.61      334.20      4.71 o
  -2   5  10       80.72       84.64      1.68 o
  -1   5  10        1.07        1.72      0.98 o
   0   5  10      157.77      158.81      1.97 o
   1   5  10        8.93        7.05      0.89 o
   2   5  10        0.02        0.11      1.27 o
  -4   6  10      218.48      221.65      2.75 o
  -3   6  10      236.24      244.70      4.42 o
  -2   6  10       19.77       20.75      1.31 o
  -1   6  10        2.73        2.17      0.95 o
   0   6  10       42.21       38.87      1.25 o
   1   6  10       61.28       63.09      1.80 o
  -3   7  10        0.09        0.53      1.34 o
  -2   7  10        1.36        1.23      1.17 o
  -1   7  10        0.23        0.40      1.02 o
   0   7  10        8.49        9.12      1.29 o
   1   7  10        1.14        0.38      2.96 o
  -2   8  10      551.47      619.56     10.09 o
  -1   8  10       73.79       80.13      2.32 o
 
